# Supplementary material for: The evolution of larger size in high-altitude Drosophila melanogaster has a variable genetic architecture
Source: G3 (Bethesda). 2022 Jan 3;12(3):jkab454. doi: 10.1093/g3journal/jkab454 (PMC8895999; doi:10.1093/g3journal/jkab454)
Supplement: jkab454_Supplementary_Table_S1 [file jkab454_supplementary_table_s1.xlsx]

## Sheet: Sheet1
Table S1. Parental strain and sequencing information.
Body			Mean Seq. Depth per Site		Median Ancestry-Informative Reads per Window		SRA Accession Numbers
Cross ID	High Parent	Low Parent	High Pool	Low Pool	High Pool	Low Pool	High Parent	Low Parent	High Pool	Low Pool
EF15N	EF15N	ZI366N	59.206	45.7629	1715	2113	SRX1890082	SRX7405285	SRX10889588	SRX10889598
EF73N	EF73N	ZI418N	52.2675	54.7556	2073.5	1922	SRX1890109	SRX7409536	SRX10889589	SRX10889599
EF8N	EF8N	ZI403N	51.5852	54.3442	2017	1943.5	SRX9726069	SRX7405686	SRX10889596	SRX10889600
EF86N	EF86N	ZI274N	56.2048	68.2835	2117	2536	SRX1890118	SRX7405286	SRX10889597	SRX10889601
Wing			Mean Seq. Depth per Site		Median Ancestry-Informative Reads per Window		SRA Accession Numbers
Cross ID	High Parent	Low Parent	High Pool	Low Pool	High Pool	Low Pool	High Parent	Low Parent	High Pool	Low Pool
EF15N	EF15N	ZI366N	56.0822	45.6478	1837	1764.5	SRX1890082	SRX7405285	SRX10889602	SRX10889592
EF73N	EF73N	ZI418N	56.3295	90.5318	6088	3732	SRX1890109	SRX7409536	SRX10889603	SRX10889593
EF8N	EF8N	ZI403N	63.8103	62.6517	2240.5	2294	SRX9726069	SRX7405686	SRX10889591	SRX10889594
EF86N	EF86N	ZI274N	66.2803	69.8787	4901	4626.5	SRX1890118	SRX7405286	SRX10889590	SRX10889595
