# Supplementary material for: The evolution of larger size in high-altitude Drosophila melanogaster has a variable genetic architecture
Source: G3 (Bethesda). 2022 Jan 3;12(3):jkab454. doi: 10.1093/g3journal/jkab454 (PMC8895999; doi:10.1093/g3journal/jkab454)
Supplement: jkab454_Supplementary_Table_S2 [file jkab454_supplementary_table_s2.xlsx]

## Sheet: Sheet1
Table S2. Locations and properties of significant QTLs identified in thorax mapping by SIBSAM.
								Effect Size	Effect Size 90% CI		QTL Location 90% CI
LargeParent	ChromArm	PeakWinStart	PeakWinStop	PeakHeight	PeakType	PValue	MatchingSimulations	PropVarExplained	PropVar5th	PropVar95th	LeftBoundPos	RightBoundPos
EF8N	3R	14056989	14061308	0.234883	primary	0.0037	400	0.168789	0.103467	0.228109	13043935	14834494
EF86N	X	3035691	3044359	0.19284	primary	0.0194333	392	0.146133	0.077305	0.212837	2700666	3333447
EF86N	2L	4918096	4927227	0.180183	primary	0.03515	422	0.133935	0.0654199	0.19574	4211376	7095584
EF86N	2R	8507127	8513220	0.213584	primary	0.0128	365	0.160564	0.0885037	0.223434	7434824	9315760
EF86N	3L	3556392	3561292	0.213371	primary	0.00645	398	0.157873	0.0892521	0.216544	2558010	4729202
EF73N	X	8127483	8137425	0.172261	primary	0.04784	388	0.134149	0.0725927	0.197224	6939533	8624747
EF73N	2L	19069639	19078010	0.282701	primary	0.0002	270	0.200977	0.145103	0.254235	17089775	20983113
EF73N	3L	10867112	10874516	0.185543	primary	0.0370333	407	0.126863	0.0654956	0.189931	9171820	12910925
EF73N	3R	12741991	12748176	0.237282	primary	0.00085	340	0.169531	0.108559	0.226894	11250529	13971797
EF73N	3R	23867917	23875116	0.179101	primary	0.043025	395	0.130995	0.0715167	0.193288	20584756	26040687
EF15N	3R	11064405	11078564	0.209075	primary	0.01075	381	0.151242	0.0834474	0.210133	9698945	12904916
EF15N	3R	19564550	19570829	0.215896	primary	0.0124	362	0.153975	0.0868502	0.20988	18346951	21346161
