# Supplementary material for: The evolution of larger size in high-altitude Drosophila melanogaster has a variable genetic architecture
Source: G3 (Bethesda). 2022 Jan 3;12(3):jkab454. doi: 10.1093/g3journal/jkab454 (PMC8895999; doi:10.1093/g3journal/jkab454)
Supplement: jkab454_Supplementary_Table_S3 [file jkab454_supplementary_table_s3.xlsx]

## Sheet: Wing
Table S3. Locations and properties of significant QTLs identified in wing size mapping by SIBSAM.
								Effect Size	Effect Size 90% CI		QTL Location 90% CI
ResistantParent	ChromArm	PeakWinStart	PeakWinStop	PeakHeight	PeakType	PValue	MatchingSimulations	PropVarExplained	PropVar5th	PropVar95th	LeftBoundPos	RightBoundPos
EF8N	X	3066352	3071088	0.221103	primary_cluster	0.0023	1225	0.139044	0.0715174	0.202561	2714235	3263115
EF8N	X	6248759	6256499	0.196441	secondary_cluster	0	1225	0.125828	0.0601029	0.185687	4848276	6266234
EF8N	X	16535731	16544112	0.177137	primary	0.04775	389	0.13039	0.0609534	0.193441	15586962	17404497
EF8N	2L	1772611	1777569	0.187566	secondary_cluster	0.0307692	112	0.149054	0.0702835	0.2202	1772611	1777569
EF8N	2L	7658982	7663712	0.207838	secondary_cluster	0.0384615	112	0.156244	0.078399	0.22328	7658982	7663712
EF8N	2R	5112157	5123897	0.312615	secondary_cluster	0.00384615	112	0.23228	0.116326	0.288791	5112157	5123897
EF8N	2R	12022195	12027092	0.299822	secondary_cluster	0.00384615	112	0.129367	0.0113356	0.248814	7224772	12031486
EF8N	2R	14672013	14680160	0.347551	primary_cluster	0	112	0.240835	0.102942	0.30856	5061973	14686338
EF8N	3L	10882366	10886176	0.176906	primary	0.039	392	0.124278	0.0628514	0.191991	8010928	14179576
EF8N	3R	17528562	17539172	0.254202	primary_cluster	0.0001	175	0.13582	0.0788971	0.187364	17528562	17539172
EF8N	3R	21094931	21103488	0.229444	secondary_cluster	0.0308219	175	0.0734832	0.0424082	0.130854	20308960	23144977
EF8N	3R	25121535	25127327	0.201827	secondary_cluster	0	175	0.073407	0.0453859	0.128104	23498145	26177221
EF86N	X	5463507	5470072	0.242738	primary	0.00015	325	0.185284	0.12832	0.240119	5382824	5594427
EF86N	X	16305411	16313884	0.242189	primary	0.00012	345	0.18764	0.122109	0.237669	16161667	16428059
EF86N	2L	3387229	3391271	0.351692	primary	0	291	0.250734	0.201357	0.298537	3213559	3536859
EF86N	2R	3179097	3193215	0.454341	primary_cluster	0	347	0.121345	0.0398375	0.218697	21999618	3378149
EF86N	2R	10474932	10485101	0.307552	secondary_cluster	0	347	0.148737	0.0793414	0.207971	10254368	11002593
EF86N	3L	455784	463634	0.205249	primary	0.00326667	369	0.151122	0.0770882	0.211495	251545	2704736
EF86N	3R	10363556	10371495	0.329101	primary_cluster	0	1272	0.175326	0.105917	0.239759	10363556	10371495
EF86N	3R	13848437	13855026	0.294387	secondary_cluster	0.027972	1272	0.117776	0.0549703	0.191435	12826840	14108781
EF73N	2L	5448027	5454090	0.308958	secondary_cluster	0.016	116	0.214675	0.134849	0.281645	5374526	5527676
EF73N	2L	11507264	11514787	0.394039	primary_cluster	0	116	0.259983	0.149037	0.336506	11291188	11934541
EF73N	2L	19759251	19766791	0.344966	secondary_cluster	0.04	116	0.0584702	0.00841488	0.199661	19648840	2325076
EF73N	2R	3510107	3522552	0.380446	secondary_cluster	0	116	0.220654	0.0615262	0.299736	2352478	3762273
EF73N	2R	11238857	11249335	0.230195	secondary_cluster	0.004	116	0.131732	0.049907	0.203866	11037010	12168889
EF73N	3L	2551676	2558009	0.226317	primary	0.0014	349	0.167227	0.0946397	0.232375	1786941	3799405
EF73N	3L	14511249	14517354	0.554995	primary_cluster	0	620	0.270374	0.218047	0.328273	14511249	14517354
EF73N	3R	15679500	15694164	0.433325	secondary_cluster	0.026087	620	0.199545	0.142936	0.26061	15392115	16010049
EF73N	3R	24354594	24365687	0.187783	primary	0.01586	379	0.141248	0.0707069	0.195577	21293120	26152658
EF73N	3R	26932176	26936632	0.195586	primary	0.0113	405	0.144648	0.0769906	0.204737	23319999	27758980
EF15N	X	20904702	20909740	0.233772	primary	0.000466667	387	0.164382	0.0971954	0.221226	20525343	21934418
EF15N	2R	8188459	8195793	0.32973	primary	0	257	0.239616	0.178185	0.281696	8076976	8414273
EF15N	3L	15922228	15938382	0.31608	primary	0	293	0.231739	0.17296	0.275899	15063943	16462676
