# Supplementary material for: The evolution of larger size in high-altitude Drosophila melanogaster has a variable genetic architecture
Source: G3 (Bethesda). 2022 Jan 3;12(3):jkab454. doi: 10.1093/g3journal/jkab454 (PMC8895999; doi:10.1093/g3journal/jkab454)
Supplement: jkab454_Supplementary_Table_S4 [file jkab454_supplementary_table_s4.xlsx]

## Sheet: EF_regions_0025.txt
Table S4. Population genetic outlier regions within thorax size QTLs, representing candidates for local adaptation. Listed are regions that had a maximum value from any of three statistics: window FST, maximum SNP FST, and the hapoloytpe statistic X_MD that was in the 0.025 quantile, the nearest gene, and overlapping genes. A maximum of two non-outlier windows are allowed between two outlier wind…
chr	start_pos	stop_pos	#total windows	#signif windows	Max Stat	OverlapFbgns	OverlapGenes
ChrX	2866344	2873137	1	1	0.00881057	FBgn0003285/FBgn0028369	rst/kirre
ChrX	3182234	3189714	1	1	0.0194282	FBgn0000479	dnc
ChrX	7486637	7499147	1	1	0	FBgn0029952/FBgn0004198	CG12689/ct
ChrX	7585333	7596037	1	1	0.00917768	FBgn0029504	CHES-1-like
ChrX	7772599	7778867	1	1	0.0106461	FBgn0259190/FBgn0259189/FBgn0259188/FBgn0029968	Ir7d/Ir7e/Ir7f/Ir7g
ChrX	8120107	8127482	1	1	0.00697504	FBgn0261873	sdt
ChrX	8253153	8262462	1	1	0.0172287	FBgn0015519/FBgn0030033	nAcRalpha-7E/CG1387
Chr2L	4789551	4794152	1	1	0.0226765	FBgn0260428/FBgn0031627/FBgn0031628	CG42523/CG15630/CG3294
Chr2L	5195488	5215919	4	3	0	FBgn0261836/FBgn0031688/FBgn0031689/FBgn0031690/FBgn0250847	Msp-300/Cyp28d2/Cyp28d1/CG7742/CG14034
Chr2L	5538700	5553376	2	2	0.00223571	FBgn0031716/FBgn0014189/FBgn0002525/FBgn0031717/FBgn0031718/FBgn0031719/FBgn0031720	CG14015/Hel25E/Lam/Oscillin/CG14014/CG18269/CG14013
Chr2L	5574088	5580661	1	1	0.0236346	FBgn0020429/FBgn0031722	GluRIIB/CG14011
Chr2L	5790012	5795131	1	1	0.0118173	FBgn0031738	CG9171
Chr2L	5842504	5852944	2	2	0.0047908	FBgn0085410	TrissinR
Chr2L	6310792	6316234	1	1	0	FBgn0260452/FBgn0053531	CG13984/Ddr
Chr2L	6370627	6376492	1	1	0.00191632	FBgn0031805/FBgn0043854	CG9505/slam
Chr2L	17073696	17114933	5	5	0	FBgn0032625/FBgn0032626/FBgn0051784	CG15136/CG12620/CG31784
Chr2L	17138115	17204279	8	7	0.00127755	FBgn0265607/FBgn0083942/FBgn0085198/FBgn0045487/FBgn0045486/FBgn0045485/FBgn0046888/FBgn0032629	beat-IIIa/CG34106/CG34169/Gr36a/Gr36b/Gr36c/CG31750/beat-IIIc
Chr2L	17271695	17292363	2	2	0	FBgn0032629/FBgn0032631/FBgn0032632/FBgn0085199	beat-IIIc/CG15140/CG6380/CG34170
Chr2L	17306369	17314459	1	1	0.01565	FBgn0032632/FBgn0085199/FBgn0051804	CG6380/CG34170/CG31804
Chr2L	17526805	17536277	1	1	0	FBgn0032648/FBgn0032649/FBgn0032650	CG15144/CG15145/CG7094
Chr2L	17552993	17564123	1	1	0	FBgn0032649/FBgn0032650/FBgn0032651	CG15145/CG7094/Oli
Chr2L	17579015	17585793	1	1	0.0114979	FBgn0032650/FBgn0032651	CG7094/Oli
Chr2L	17612230	17619378	1	1	0.0102204	FBgn0261089/FBgn0032654	Sytalpha/CG15147
Chr2L	17724162	17739527	2	2	0.00511019	FBgn0015609	CadN
Chr2L	17798954	17807828	1	1	0.0207601	FBgn0262018	CadN2
Chr2L	17890461	17901993	1	1	0.0236346	FBgn0262018/FBgn0262960	CadN2/CG43271
Chr2L	18062548	18075498	1	1	0	FBgn0243486/FBgn0000120	rdo/Arr1
Chr2L	18154100	18163297	1	1	0	FBgn0032668/FBgn0032669/FBgn0032670/FBgn0032671/FBgn0261804	CG17681/CG15155/CG5783/CG7200/CG42750
Chr2L	18214047	18220824	1	1	0.00766528	FBgn0261804	CG42750
Chr2L	18525617	18550328	3	2	0.0213989	FBgn0032685/FBgn0085370	CG10211/Pde11
Chr2L	18595837	18604826	1	1	0.0095816	FBgn0032688/FBgn0003270/FBgn0032689	CG15160/amos/CG10413
Chr2L	18619086	18625412	1	1	0.0233152	FBgn0032694	MESR3
Chr2L	18701361	18719700	1	1	0.0194826	FBgn0032702/FBgn0032703/FBgn0032704/FBgn0025608/FBgn0032705/FBgn0032706/FBgn0032707	CG10376/CG10343/Jwa/Faf/Grip71/Irk3/CG10348
Chr2L	18749849	18757452	1	1	0.0210795	FBgn0032709/FBgn0045852	CG15167/ham
Chr2L	19482138	19522159	2	2	0.0095816	FBgn0000964/FBgn0032787/FBgn0032788/FBgn0032789/FBgn0032790/FBgn0032791/FBgn0032793/FBgn0002044/FBgn0040268/FBgn0032796/FBgn0032797/FBgn0032798	tj/CG10195/CG13084/CG13083/CG10194/CG18094/CG10189/swm/Top3alpha/CG10188/CG10186/CG10132
Chr2L	19559682	19590325	3	3	0.00830406	FBgn0264845/FBgn0032809/FBgn0032810/FBgn0005672/FBgn0027949/FBgn0032811/FBgn0032812/FBgn0032813/FBgn0032814/FBgn0000464	Tep5/CG13078/CG13077/spi/msb1l/CG10268/Hakai/CG10262/CG10366/Lar
Chr2L	19741762	19750856	1	1	0.0073459	FBgn0032816/FBgn0032817	Nf-YB/CG10631
Chr2L	19902698	19908421	1	1	0.018205	FBgn0263873	sick
Chr2L	20114647	20122835	1	1	0.00383264	FBgn0032851/FBgn0032853	CG13970/CG10651
Chr2L	20152188	20174664	1	1	0.0121367	FBgn0032853/FBgn0259996	CG10651/CG40341
Chr2L	20295629	20311124	1	1	0.00926222	FBgn0040996/FBgn0003475	CG12617/spir
Chr2L	20415086	20423583	1	1	0.0121367	FBgn0032857/FBgn0032858/FBgn0032859/FBgn0032860	CG10947/CG10949/Arpc2/CG15130
Chr2L	20490995	20514783	3	2	0.01565	FBgn0262879/FBgn0054007/FBgn0265256	CG43234/CG34007/CG44270
Chr2L	20607624	20636159	3	3	0	FBgn0051677/FBgn0032867/FBgn0032868/FBgn0051680	CG31677/CG15475/CG17472/CG31680
Chr2L	20668541	20685217	1	1	0	FBgn0051678/FBgn0086657/FBgn0032876/FBgn0032877/FBgn0014859	CG31678/ik2/Cen/CG2617/Hr38
Chr2L	20713972	20728237	1	1	0.00926222	FBgn0014859/FBgn0032878/FBgn0032879	Hr38/CG9316/CG9317
Chr2L	20770587	20823489	5	3	0.0102204	FBgn0011202/FBgn0000251/FBgn0032884/FBgn0250785/FBgn0032886/FBgn0053322/FBgn0067311/FBgn0067312/FBgn0032888/FBgn0032889	dia/cad/Pomp/vari/CG9328/CG33322/CheB38b/CheB38a/CheB38c/CG9331
Chr2R	7440208	7447783	1	1	0.0106067	FBgn0000577/FBgn0033636	en/tou
Chr2R	8050517	8076975	2	2	0.00641848	FBgn0033688/FBgn0040759/FBgn0085261/FBgn0023167/FBgn0014184/FBgn0010621/FBgn0033690/FBgn0033691/FBgn0033692/FBgn0000426/FBgn0033693/FBgn0053964/FBgn0025454/FBgn0033696	Prp8/CG13177/CG34232/SmD3/Oda/Cct5/EndoG/CG8860/wash/SmF/CG13175/CG33964/Cyp6g1/Cyp6g2
Chr2R	8306764	8314100	1	1	0.0226786	FBgn0261853/FBgn0033733/FBgn0033734/FBgn0033735	CG42782/CG8834/CG8520/CG8525
Chr2R	8529020	8534791	1	1	0.0183997	FBgn0033760	CG8785
Chr2R	8755933	8767409	1	1	0.0179718	FBgn0033777/FBgn0000181/FBgn0033778/FBgn0025692/FBgn0002069/FBgn0013305	CG17574/bic/CG3790/CG3814/Aats-asp/Nmda1
Chr2R	9371793	9380053	1	1	0.0165465	FBgn0033842/FBgn0040477/FBgn0033844	cbc/cid/bbc
Chr3L	2558010	2564266	1	1	0.00913397	FBgn0010909	msn
Chr3L	2859315	2865733	1	1	0.0230041	FBgn0263392	CG43444
Chr3L	2923313	2943119	1	1	0.0240189	FBgn0035380/FBgn0262593	CG9970/Shab
Chr3L	3285934	3290755	1	1	0.0091868	FBgn0035429	CG12017
Chr3L	3822251	3830188	1	1	0	FBgn0064227/FBgn0004875	Rdh/enc
Chr3L	4176469	4183496	1	1	0.0121786	FBgn0035504/FBgn0035505/FBgn0040697	Teh4/Teh2/Teh3
Chr3L	4360337	4365720	1	1	0.00612453	FBgn0035533/FBgn0035534/FBgn0053514	Cip4/mRpS6/CG33514
Chr3L	4462136	4484987	3	3	0.00374277	FBgn0035548/FBgn0040699/FBgn0052241/FBgn0052249/FBgn0052248/FBgn0035550/FBgn0035551/FBgn0035552/FBgn0035553	CG15023/CG15024/CG32241/CG32249/CG32248/CG11349/CG7465/CG11350/CG13722
Chr3L	9340890	9369427	5	4	0.00204151	FBgn0035976/FBgn0035977/FBgn0052040/FBgn0035978/FBgn0052039/FBgn0085484/FBgn0085485/FBgn0035980/FBgn0004379/FBgn0035981/FBgn0011769/FBgn0001229/FBgn0001228/FBgn0001223/FBgn0035982/FBgn0001225	PGRP-LC/PGRP-LF/CG32040/UGP/CG32039/CG34455/CG34456/CG4447/Klp67A/CG4452/Fdxh/Hsp67Bc/Hsp67Bb/Hsp22/CG4461/Hsp26
Chr3L	9410592	9420054	1	1	0.0125169	FBgn0035988/FBgn0023129/FBgn0035989/FBgn0015296	CG3982/aay/CG3967/Shc
Chr3L	9615491	9621967	1	1	0.00913397	FBgn0002528/FBgn0036018/FBgn0036020/FBgn0036019	LanB2/CG3335/CG8336/Or67b
Chr3L	9646207	9658205	2	2	0.00306227	FBgn0053696/FBgn0016081	CG33696/fry
Chr3L	9841222	9848015	1	1	0	FBgn0004390	RasGAP1
Chr3L	10084138	10095918	2	2	0.00507442	FBgn0052053/FBgn0052054/FBgn0262007/FBgn0262008/FBgn0040823	CG32053/CG32054/CG42825/CG42826/dpr6
Chr3L	10656313	10664778	1	1	0.0118403	FBgn0036096/FBgn0052068/FBgn0010762	CG8003/CG32068/simj
Chr3L	10707159	10711523	1	1	0.00608931	FBgn0036101/FBgn0262890	NijA/CG43245
Chr3L	10979730	10985339	1	1	0.00642761	FBgn0013469	klu
Chr3L	11002480	11023536	3	2	0.00748554	FBgn0013469/FBgn0029172/FBgn0052079/FBgn0052081/FBgn0263776	klu/Fad2/CG32079/CG32081/CG43693
Chr3L	11239888	11254716	2	2	0.011502	FBgn0036150/FBgn0041094/FBgn0036152	Ir68a/scyl/CG6175
Chr3L	11279061	11286409	1	1	0.0180333	FBgn0041094/FBgn0036152	scyl/CG6175
Chr3L	11504255	11511436	1	1	0.0128552	FBgn0053272/FBgn0003373/FBgn0036168	CG33272/Sgs3/CG7512
Chr3L	11552301	11557471	1	1	0.0159864	FBgn0259481/FBgn0036173/FBgn0053267	Mob2/CG7394/CG33267
Chr3L	11672289	11677882	1	1	0	FBgn0052085/FBgn0015828/FBgn0036191	CG32085/TfIIEalpha/Sug
Chr3L	11819452	11827481	1	1	0.00642761	FBgn0052095/FBgn0036214/FBgn0000404/FBgn0262366	CG32095/CG7264/CycA/CG43064
Chr3L	12121612	12127551	1	1	0.0238095	FBgn0250825/FBgn0002565/FBgn0046296/FBgn0036254	CG34241/Lsp2/CG11534/CG5645
Chr3L	12151213	12173888	4	3	0.00272201	FBgn0036259/FBgn0036260/FBgn0027843	CG9760/Rh7/CAH2
Chr3L	12206535	12212673	1	1	0.014885	FBgn0260941	app
Chr3L	12266882	12275376	1	1	0.0241579	FBgn0036272/FBgn0036273/FBgn0036274	CG4300/CG10426/CG4328
Chr3L	12301490	12306876	1	1	0.00778079	FBgn0036274/FBgn0265455/FBgn0052105	CG4328/CG44355/CG32105
Chr3L	12360612	12365053	1	1	0.00744249	FBgn0036278/FBgn0036279	GRHRII/Ncc69
Chr3L	12822063	12831965	2	2	0	FBgn0036316	CG10960
Chr3R	11239868	11250528	1	1	0.0122658	FBgn0041188/FBgn0038339	Atx2/CG6118
Chr3R	11493085	11525260	4	3	0.00102215	FBgn0053207/FBgn0051446/FBgn0038353/FBgn0038354	pxb/CG31446/CG5399/CG5404
Chr3R	11592248	11600201	1	1	0.0214651	FBgn0038357/FBgn0038358	CG5623/CG4525
Chr3R	11626387	11651426	3	3	0.00306644	FBgn0262527/FBgn0038365/FBgn0026616/FBgn0003227/FBgn0038366	wah/CG9593/alpha-Man-IIb/rec/CG4576
Chr3R	11675915	11699242	3	2	0.00851789	FBgn0265048/FBgn0038376/FBgn0038377/FBgn0051183/FBgn0038380	cv-d/Hmt-1/CG9632/CG31183/CG14877
Chr3R	11793390	11817247	2	2	0.000340716	FBgn0038390/FBgn0002783/FBgn0022787/FBgn0003507	Rbf2/mor/Hel89B/srp
Chr3R	12070816	12089625	2	2	0.0160136	FBgn0040071/FBgn0040237	tara/bor
Chr3R	12333448	12343068	1	1	0.0136286	FBgn0259244	CG42342
Chr3R	12418413	12427661	1	1	0.00749574	FBgn0020907/FBgn0038447/FBgn0027562	Scp2/CG14892/CG10345
Chr3R	12849784	12856507	1	1	0.0044293	FBgn0038467/FBgn0004577/FBgn0038468/FBgn0051268	CG3590/Pxd/CG5225/CG31268
Chr3R	12983293	12991862	1	1	0.0180579	FBgn0038492	Mur89F
Chr3R	13038497	13043934	1	1	0	FBgn0038492/FBgn0051262	Mur89F/CG31262
Chr3R	13170048	13178617	1	1	0.0126065	FBgn0038498	beat-IIa
Chr3R	13208728	13219966	1	1	0	FBgn0262825/FBgn0262871/FBgn0038499/FBgn0028992/FBgn0025456	CG43196/lute/Brf/sds22/CREG
Chr3R	13541577	13555693	2	2	0	FBgn0261885/FBgn0261987/FBgn0038539/FBgn0016650	osa/Pxt/Atg8b/Lgr1
Chr3R	21005033	21011987	1	1	0.00919932	FBgn0083946/FBgn0039286	lobo/dan
Chr3R	21121512	21135028	2	2	0.0044293	FBgn0051102/FBgn0051097/FBgn0051288/FBgn0039319/FBgn0051370/FBgn0051436/FBgn0039321/FBgn0051099	CG31102/CG31097/CG31288/CG13659/CG31370/CG31436/CG10550/CG31099
Chr3R	21189365	21194957	1	1	0.011925	FBgn0039331/FBgn0039332	CG11913/alrm
Chr3R	21394386	21401056	1	1	0.00715503	FBgn0011666	msi
Chr3R	21614515	21622011	1	1	0.0109029	FBgn0051380/FBgn0051093/FBgn0250831	CG31380/CG31093/BG642167
Chr3R	21725320	21731618	1	1	0.0207836	FBgn0039387/FBgn0051091/FBgn0051089/FBgn0250757	MCO3/CG31091/CG31089/CG42235
Chr3R	21948298	21953982	1	1	0.0248722	FBgn0039413/FBgn0051324	CG14556/CG31324
Chr3R	21969735	21975801	1	1	0.0132879	FBgn0039415/FBgn0051323	CG6142/CG31323
Chr3R	22064086	22070319	1	1	0.0173765	FBgn0039419/FBgn0000064	CG12290/Ald
Chr3R	22155975	22162747	1	1	0.0102215	FBgn0261833/FBgn0053970/FBgn0039421	CG42765/CG33970/CG6036
Chr3R	22479784	22486765	1	1	0.0194208	FBgn0243586/FBgn0250908	Tb/beat-VII
Chr3R	22510494	22516155	1	1	0.00613288	FBgn0250908/FBgn0039448	beat-VII/TwdlQ
Chr3R	22826522	22831525	1	1	0	FBgn0051077/FBgn0039470/FBgn0039471	CG31077/CG6296/CG6295
Chr3R	23357919	23365849	1	1	0.0190801	FBgn0039523/FBgn0046887	CG12885/Gr98b
Chr3R	23698338	23714220	1	1	0	FBgn0039552/FBgn0085382	CG12426/CG34353
Chr3R	23841082	23848217	1	1	0.0166951	FBgn0039568/FBgn0085391	CG4815/CG34362
Chr3R	24246593	24255738	1	1	0.0221465	FBgn0039584	beat-VI
Chr3R	24582632	24604138	1	1	0.0221465	FBgn0039597/FBgn0039598/FBgn0085324	CG9997/CG14061/CG34295
Chr3R	24895887	24905062	1	1	0.00783646	FBgn0039633	CG11873
Chr3R	25004645	25010149	1	1	0.0115843	FBgn0039647	CG14509
Chr3R	25202727	25209770	1	1	0.0238501	FBgn0015622/FBgn0004369	Cnx99A/Ptp99A
Chr3R	25737514	25765404	4	4	0.00102215	FBgn0051036/FBgn0039722/FBgn0003861/FBgn0003357/FBgn0003356/FBgn0003358/FBgn0039723/FBgn0051202/FBgn0051040/FBgn0260759/FBgn0260760/FBgn0039726/FBgn0039727	CG31036/capa/trp/Jon99Ciii/Jon99Cii/Jon99Ci/CG15522/CG31202/Cog7/CG42557/CG42558/eIF2B-alpha/CG15523
