# Supplementary material for: The evolution of larger size in high-altitude Drosophila melanogaster has a variable genetic architecture
Source: G3 (Bethesda). 2022 Jan 3;12(3):jkab454. doi: 10.1093/g3journal/jkab454 (PMC8895999; doi:10.1093/g3journal/jkab454)
Supplement: jkab454_Supplementary_Table_S5 [file jkab454_supplementary_table_s5.xlsx]

## Sheet: EF_regions_0025.txt
Table S5. Population genetic outlier regions within thorax size QTLs, representing candidates for local adaptation. Listed are regions that had a maximum value from any of three statistics: window FST, maximum SNP FST, and the hapoloytpe statistic X_MD that was in the 0.025 quantile, the nearest gene, and overlapping genes. A maximum of two non-outlier windows are allowed between two outlier wind…
chr	start_pos	stop_pos	#total windows	#signif windows	Max_Stat	OverlapFbgns	OverlapGenes
ChrX	2866344	2873137	1	1	0.00881057	FBgn0003285/FBgn0028369	rst/kirre
ChrX	3182234	3189714	1	1	0.0194282	FBgn0000479	dnc
ChrX	5153790	5161877	1	1	0	FBgn0086911/FBgn0261803	rg/CG42749
ChrX	5463507	5470072	1	1	0.0245601	FBgn0263512/FBgn0263511	Vsx2/Vsx1
ChrX	6058152	6080535	2	2	0	FBgn0264386	Ca-alpha1T
ChrX	15593752	15623223	2	2	0.00587371	FBgn0030668/FBgn0030669/FBgn0030670/FBgn0030671/FBgn0030672/FBgn0030673/FBgn0030674	CG8128/CG9240/Pis/CG8134/CG9281/CG15601/CG8184
ChrX	16156428	16161666	1	1	0	FBgn0000459/FBgn0030729/FBgn0040207	disco/CG12507/kat80
ChrX	16732123	16739660	1	1	0.0139296	FBgn0030797/FBgn0024941/FBgn0030798	CG13004/RSG7/CG13003
ChrX	16912956	16919720	1	1	0.0051395	FBgn0030810/FBgn0264738/FBgn0264739/FBgn0085355	CG9059/CG43996/CG43997/CG34326
ChrX	20610430	20617196	1	1	0.0209251	FBgn0031129/FBgn0031130/FBgn0085387	CG1324/CG15452/shakB
ChrX	20630626	20634087	1	1	0.00770925	FBgn0031130/FBgn0085387	CG15452/shakB
ChrX	20664498	20677573	1	1	0.0183554	FBgn0085387/FBgn0031132	shakB/CG15450
ChrX	20751859	20759334	1	1	0.0212922	FBgn0031134/FBgn0261624/FBgn0085387	CG1314/I-3/shakB
ChrX	20796303	20808196	2	2	0.0183554	FBgn0085387/FBgn0031139/FBgn0261675	shakB/CG11227/Npc1b
ChrX	21069967	21077878	1	1	0.0249267	FBgn0031163/FBgn0031164/FBgn0052521	CG14579/CG1724/CG32521
ChrX	21233923	21246882	1	1	0.0201909	FBgn0011710/FBgn0024182/FBgn0024251/FBgn0003423	Sep1/waw/bbx/slgA
ChrX	21353213	21444190	8	7	0.00330396	FBgn0031181/FBgn0031182/FBgn0027588	Ir20a/Cyp6t1/CG14476
ChrX	21508558	21845193	3	2	0	FBgn0024807/FBgn0031183	DIP1/CG14621
ChrX	21943930	21964921	3	2	0.00587371	FBgn0031195/FBgn0031196/FBgn0031197/FBgn0052499	CG17600/CG17599/CG17601/Cda4
Chr2L	1756124	1762810	1	1	0	FBgn0041249/FBgn0031365/FBgn0045497	Gr22f/CG17650/Gr22e
Chr2L	3303849	3315703	2	2	0.0201214	FBgn0031516/FBgn0031517/FBgn0031518	CG9663/CG15406/CG3277
Chr2L	3439807	3444921	1	1	0.0111785	FBgn0031530/FBgn0031533	pgant2/CG2772
Chr2L	3502081	3506595	1	1	0.0111785	FBgn0014396	tim
Chr2L	5538700	5553376	2	2	0.00223571	FBgn0031716/FBgn0014189/FBgn0002525/FBgn0031717/FBgn0031718/FBgn0031719/FBgn0031720	CG14015/Hel25E/Lam/Oscillin/CG14014/CG18269/CG14013
Chr2L	5574088	5580661	1	1	0.0236346	FBgn0020429/FBgn0031722	GluRIIB/CG14011
Chr2L	11132802	11139580	1	1	0.0185244	FBgn0032348/FBgn0040211/FBgn0010197	CG4751/hgo/Gyc32E
Chr2L	11378131	11384905	1	1	0.0223571	FBgn0000287/FBgn0263764	salr/CG43681
Chr2L	11501294	11507263	1	1	0	FBgn0032361/FBgn0032362	CG6488/spz4
Chr2L	11739136	11745434	1	1	0.00383264	FBgn0032373/FBgn0259960	Vha100-5/CG42470
Chr2L	11846737	11851855	1	1	0.019802	FBgn0259989/FBgn0032381/FBgn0032382	CG42486/Mal-B1/Mal-B2
Chr2L	11867612	11872415	1	1	0.00638774	FBgn0264815	Pde1c
Chr2L	19741762	19750856	1	1	0.0073459	FBgn0032816/FBgn0032817	Nf-YB/CG10631
Chr2L	19902698	19908421	1	1	0.018205	FBgn0263873	sick
Chr2L	20114647	20122835	1	1	0.00383264	FBgn0032851/FBgn0032853	CG13970/CG10651
Chr2L	20152188	20174664	1	1	0.0121367	FBgn0032853/FBgn0259996	CG10651/CG40341
Chr2L	20295629	20311124	1	1	0.00926222	FBgn0040996/FBgn0003475	CG12617/spir
Chr2L	20415086	20423583	1	1	0.0121367	FBgn0032857/FBgn0032858/FBgn0032859/FBgn0032860	CG10947/CG10949/Arpc2/CG15130
Chr2L	20490995	20514783	3	2	0.01565	FBgn0262879/FBgn0054007/FBgn0265256	CG43234/CG34007/CG44270
Chr2L	20607624	20636159	3	3	0	FBgn0051677/FBgn0032867/FBgn0032868/FBgn0051680	CG31677/CG15475/CG17472/CG31680
Chr2L	20668541	20685217	1	1	0	FBgn0051678/FBgn0086657/FBgn0032876/FBgn0032877/FBgn0014859	CG31678/ik2/Cen/CG2617/Hr38
Chr2L	20713972	20728237	1	1	0.00926222	FBgn0014859/FBgn0032878/FBgn0032879	Hr38/CG9316/CG9317
Chr2L	20770587	20823489	5	3	0.0102204	FBgn0011202/FBgn0000251/FBgn0032884/FBgn0250785/FBgn0032886/FBgn0053322/FBgn0067311/FBgn0067312/FBgn0032888/FBgn0032889	dia/cad/Pomp/vari/CG9328/CG33322/CheB38b/CheB38a/CheB38c/CG9331
Chr2L	21076054	21112190	2	2	0.00702651	FBgn0032911/FBgn0053511/FBgn0053510/FBgn0053509/FBgn0053508/FBgn0032913/FBgn0032914/FBgn0083972/FBgn0032915/FBgn0032916/FBgn0040297	tadr/CG33511/CG33510/CG33509/ppk13/CG9259/CG14397/CG34136/CG12050/CG9257/Nhe2
Chr2L	21300078	21674699	9	7	0	FBgn0032940/FBgn0000370/FBgn0261586/FBgn0023091/FBgn0032943/FBgn0023090/FBgn0041245/FBgn0032945/FBgn0032946/FBgn0053801/FBgn0053910/FBgn0053909/FBgn0053803/FBgn0051617/FBgn0061209/FBgn0051618/FBgn0051611/FBgn0051613/FBgn0053804/FBgn0053908/FBgn0053907/FBgn0053806/FBgn0053807/FBgn0053906/FBgn0053808/FBgn0053905/FBgn0053809/FBgn0053810/FBgn0053904/FBgn0053903/FBgn0053812/FBgn0053813/FBgn0053902/FBg…	Mio/crc/CG42696/dimm/Tsp39D/dtr/Gr39b/CG8665/nrv3/His1:CG33801/His2B:CG33910/His4:CG33909/His3:CG33803/His1:CG31617/His2B:CG17949/His2A:CG31618/His4:CG31611/His3:CG31613/His1:CG33804/His2B:CG33908/His4:CG33907/His3:CG33806/His1:CG33807/His2B:CG33906/His2A:CG33808/His4:CG33905/His3:CG33809/His1:CG33810/His2B:CG33904/His4:CG33903/His3:CG33812/His1:CG33813/His2B:CG33902/His2A:CG33814/His4:CG33901/Hi…
Chr2L	22299928	22908252	10	9	0	FBgn0032988/FBgn0039972/FBgn0064225/FBgn0040009/FBgn0040010/FBgn0040011/FBgn0058006/FBgn0058439/FBgn0262947/FBgn0041004/FBgn0002566/FBgn0058005/FBgn0000384/FBgn0250907	Tif-IA/CG17018/RpL5/CG17490/CG17493/CG17494/CG40006/CG40439/CG43266/CG17715/lt/CG40005/cta/Cht3
Chr2R	2484467	2496390	1	1	0.0152737	FBgn0033076/FBgn0086655	CG15233/jing
Chr2R	2772629	2786877	1	1	0.00898588	FBgn0028988/FBgn0033115/FBgn0050158	Spn42Dd/Spn42De/CG30158
Chr2R	3016731	3030910	1	1	0.0182435	FBgn0015038/FBgn0015039/FBgn0024294	Cyp9b1/Cyp9b2/Spn43Aa
Chr2R	3657962	3670205	1	1	0.0102696	FBgn0050497/FBgn0000337	CG30497/cn
Chr2R	3742463	3762273	1	1	0.0179718	FBgn0085390	Dgk
Chr2R	5123898	5132528	1	1	0.0205392	FBgn0033395/FBgn0015037/FBgn0033397/FBgn0010114	Cyp4p2/Cyp4p1/Cyp4p3/hig
Chr2R	5181508	5196796	1	1	0.0233347	FBgn0028408/FBgn0033402/FBgn0033405	Drep-2/Myd88/CG13954
Chr2R	5579163	5588429	1	1	0.0124091	FBgn0023143/FBgn0260474	Uba1/CG30002
Chr2R	5623614	5639700	2	2	0.00256739	FBgn0259678/FBgn0262594/FBgn0005614	sqa/CheA46a/trpl
Chr2R	5680659	5688585	1	1	0.00466695	FBgn0033443/FBgn0027589	CG1698/CG1688
Chr2R	5757099	5782816	1	1	0.0102696	FBgn0033457/FBgn0033458/FBgn0011241/FBgn0033459/FBgn0033460/FBgn0033461/FBgn0050008/FBgn0033463/FBgn0050007	Ntmt/CG18446/cbx/CG12744/sec24/CG12923/CG30008/CG1513/CG30007
Chr2R	5963369	5974711	1	1	0.0243902	FBgn0033482/FBgn0033483/FBgn0028560/FBgn0033484	CG1371/egr/sut4/CG2269
Chr2R	6082463	6087113	1	1	0.0243902	FBgn0033494/FBgn0085250	KCNQ/CG34221
Chr2R	6209314	6220668	1	1	0.0162602	FBgn0026403/FBgn0261698	Ndg/CG42732
Chr2R	6914684	6920481	1	1	0.0156979	FBgn0040765/FBgn0262817	luna/CG43188
Chr2R	7005485	7015787	1	1	0	FBgn0040765/FBgn0050489/FBgn0053503/FBgn0033578	luna/Cyp12d1-p/Cyp12d1-d/BBS4
Chr2R	7224780	7249628	2	2	0.0154044	FBgn0043470/FBgn0043471/FBgn0011556/FBgn0011554/FBgn0011555/FBgn0003863/FBgn0010425/FBgn0010357/FBgn0010359/FBgn0050031/FBgn0050025/FBgn0010358/FBgn0033623/FBgn0015001/FBgn0033624/FBgn0001276/FBgn0024188/FBgn0041241	lambdaTry/kappaTry/zetaTry/etaTry/thetaTry/alphaTry/epsilonTry/betaTry/gammaTry/CG30031/CG30025/deltaTry/CG13202/iotaTry/CG12384/ix/san/Gr47b
Chr2R	7440208	7447783	1	1	0.0106067	FBgn0000577/FBgn0033636	en/tou
Chr2R	8050517	8076975	2	2	0.00641848	FBgn0033688/FBgn0040759/FBgn0085261/FBgn0023167/FBgn0014184/FBgn0010621/FBgn0033690/FBgn0033691/FBgn0033692/FBgn0000426/FBgn0033693/FBgn0053964/FBgn0025454/FBgn0033696	Prp8/CG13177/CG34232/SmD3/Oda/Cct5/EndoG/CG8860/wash/SmF/CG13175/CG33964/Cyp6g1/Cyp6g2
Chr2R	8306764	8314100	1	1	0.0226786	FBgn0261853/FBgn0033733/FBgn0033734/FBgn0033735	CG42782/CG8834/CG8520/CG8525
Chr2R	8529020	8534791	1	1	0.0183997	FBgn0033760	CG8785
Chr2R	8755933	8767409	1	1	0.0179718	FBgn0033777/FBgn0000181/FBgn0033778/FBgn0025692/FBgn0002069/FBgn0013305	CG17574/bic/CG3790/CG3814/Aats-asp/Nmda1
Chr2R	9371793	9380053	1	1	0.0165465	FBgn0033842/FBgn0040477/FBgn0033844	cbc/cid/bbc
Chr2R	9692388	9698076	1	1	0.0188276	FBgn0033869/FBgn0261041	Cpr50Cb/stj
Chr2R	10029615	10035670	1	1	0.00848536	FBgn0040752/FBgn0033897	Prosap/Rcd1
Chr2R	10199259	10208013	1	1	0.017395	FBgn0085408	Shroom
Chr2R	10273818	10279715	1	1	0.0101824	FBgn0033932/FBgn0033933/FBgn0033934	Dh44-R1/CG10104/CG17385
Chr2R	10348147	10353408	1	1	0.00342319	FBgn0261613/FBgn0001332	Oaz/L
Chr2R	10374702	10382561	1	1	0.0226786	FBgn0001332	L
Chr2R	10474932	10499035	2	2	0.00213949	FBgn0020245/FBgn0033943/FBgn0019938/FBgn0050077/FBgn0003742/FBgn0033945/FBgn0053469/FBgn0053468/FBgn0026427	ttv/CG12869/RpI1/blos1/tra2/CG12868/CG33469/CG33468/Su(var)2-HP2
Chr2R	11041875	11054900	2	2	0	FBgn0033994/FBgn0013467	CG7544/igl
Chr2R	11080019	11096023	2	2	0.00813008	FBgn0013467/FBgn0259966/FBgn0264377/FBgn0033995/FBgn0259737/FBgn0033996/FBgn0033998/FBgn0050081	igl/Sfp51E/CG43829/CG8090/CG42391/CG11807/row/Ir51b
Chr2R	11117233	11127614	1	1	0.0199406	FBgn0034002/FBgn0259878	CG8079/Fs
Chr2R	11224775	11249335	2	2	0	FBgn0034012/FBgn0034013	Hr51/unc-5
Chr2R	11350488	11371523	2	2	0.00727428	FBgn0263980/FBgn0034021/FBgn0034022	CG43729/CG8180/CG12964
Chr2R	11472330	11493713	3	3	0	FBgn0034033/FBgn0260429	CG8204/CG42524
Chr2R	11535906	11546714	1	1	0.0222507	FBgn0260429/FBgn0023441	CG42524/fus
Chr2R	12540760	12545176	1	1	0.00763683	FBgn0024319/FBgn0024315	Nach/Picot
Chr2R	12745938	12761934	2	2	0.00593975	FBgn0026533/FBgn0014870/FBgn0028737/FBgn0034162/FBgn0025827/FBgn0046999/FBgn0034165	Dek/Psi/Ef1beta/CG6426/CG6421/CG6429/CG6435
Chr2R	12815207	12827823	2	2	0.00513479	FBgn0264329/FBgn0264330/FBgn0003091	CG43788/CG43789/Pkc53E
Chr2R	12998543	13028266	5	4	0	FBgn0034194/FBgn0000079/FBgn0034195/FBgn0000078/FBgn0034196/FBgn0034197/FBgn0083936/FBgn0034198/FBgn0034199/FBgn0034200/FBgn0262563/FBgn0262567	CG15611/Amy-p/Spn53F/Amy-d/CG15605/Cda9/Acp54A1/CG11400/Gbp/CG11395/CG43103/CG43107
Chr2R	13283027	13290810	1	1	0.0162602	FBgn0010620	Sip1
Chr2R	13334438	13343386	1	1	0.0205392	FBgn0034219/FBgn0028956/FBgn0034221/FBgn0263233	mthl4/mthl3/CG10764/robls54B
Chr2R	13601531	13619272	2	2	0.000427899	FBgn0028494/FBgn0034263/FBgn0034264/FBgn0034265/FBgn0034267/FBgn0034266	CG6424/CG10934/CG10933/Snx16/CG4984/CG4975
Chr2R	13859740	13866420	1	1	0.0190921	FBgn0003140/FBgn0034286	PpY-55A/dpr13
Chr2R	13907956	13915137	1	1	0.0140008	FBgn0034289/FBgn0034290	CG10910/CG5773
Chr2R	13939087	13945177	1	1	0.0132649	FBgn0034294/FBgn0034295/FBgn0034296/FBgn0085415	Muc55B/CG10911/CG10912/CG34386
Chr2R	13956701	13963172	1	1	0.00385109	FBgn0085415	CG34386
Chr2R	14015183	14024870	1	1	0.0183997	FBgn0028983/FBgn0040465/FBgn0001222/FBgn0003044	Spn55B/Dip3/Hsf/Pcl
Chr2R	14102112	14110000	1	1	0.00551549	FBgn0050114/FBgn0000658	CG30114/fj
Chr2R	14383333	14390426	1	1	0	FBgn0028496/FBgn0034354	CG30116/GstE11
Chr2R	14552886	14557531	1	1	0.0093339	FBgn0053136/FBgn0023214	CG33136/edl
Chr2R	14634235	14641001	1	1	0.00975817	FBgn0053147	Hs3st-A
Chr3L	1786941	1798034	1	1	0.0221164	FBgn0024510/FBgn0250789/FBgn0011573/FBgn0035273	dlt/alpha-Spec/Cdc37/CG12020
Chr3L	1880474	1885861	1	1	0	FBgn0035287/FBgn0000109/FBgn0262624	CG13937/Aprt/Tmhs
Chr3L	2300439	2304873	1	1	0.0199594	FBgn0264002/FBgn0035331	DmsR-2/DmsR-1
Chr3L	2558010	2564266	1	1	0.00913397	FBgn0010909	msn
Chr3L	2859315	2865733	1	1	0.0230041	FBgn0263392	CG43444
Chr3L	2923313	2943119	1	1	0.0240189	FBgn0035380/FBgn0262593	CG9970/Shab
Chr3L	3285934	3290755	1	1	0.0091868	FBgn0035429	CG12017
Chr3L	8571219	8576602	1	1	0	FBgn0035911/FBgn0262508	CG6638/CG43078
Chr3L	8634401	8653005	3	2	0.00879567	FBgn0052029/FBgn0035921/FBgn0000121/FBgn0035922/FBgn0001168	Cpr66D/CG13305/Arr2/Pex7/h
Chr3L	8803977	8809495	1	1	0.0224566	FBgn0035933/FBgn0263930	CG13309/dally
Chr3L	8936229	8944351	1	1	0.0112283	FBgn0264307/FBgn0264305	orb2/CG43783
Chr3L	9340890	9369427	5	4	0.00204151	FBgn0035976/FBgn0035977/FBgn0052040/FBgn0035978/FBgn0052039/FBgn0085484/FBgn0085485/FBgn0035980/FBgn0004379/FBgn0035981/FBgn0011769/FBgn0001229/FBgn0001228/FBgn0001223/FBgn0035982/FBgn0001225	PGRP-LC/PGRP-LF/CG32040/UGP/CG32039/CG34455/CG34456/CG4447/Klp67A/CG4452/Fdxh/Hsp67Bc/Hsp67Bb/Hsp22/CG4461/Hsp26
Chr3L	9410592	9420054	1	1	0.0125169	FBgn0035988/FBgn0023129/FBgn0035989/FBgn0015296	CG3982/aay/CG3967/Shc
Chr3L	9615491	9621967	1	1	0.00913397	FBgn0002528/FBgn0036018/FBgn0036020/FBgn0036019	LanB2/CG3335/CG8336/Or67b
Chr3L	9646207	9658205	2	2	0.00306227	FBgn0053696/FBgn0016081	CG33696/fry
Chr3L	9841222	9848015	1	1	0	FBgn0004390	RasGAP1
Chr3L	10084138	10095918	2	2	0.00507442	FBgn0052053/FBgn0052054/FBgn0262007/FBgn0262008/FBgn0040823	CG32053/CG32054/CG42825/CG42826/dpr6
Chr3L	10656313	10664778	1	1	0.0118403	FBgn0036096/FBgn0052068/FBgn0010762	CG8003/CG32068/simj
Chr3L	10707159	10711523	1	1	0.00608931	FBgn0036101/FBgn0262890	NijA/CG43245
Chr3L	10979730	10985339	1	1	0.00642761	FBgn0013469	klu
Chr3L	11002480	11023536	3	2	0.00748554	FBgn0013469/FBgn0029172/FBgn0052079/FBgn0052081/FBgn0263776	klu/Fad2/CG32079/CG32081/CG43693
Chr3L	11239888	11254716	2	2	0.011502	FBgn0036150/FBgn0041094/FBgn0036152	Ir68a/scyl/CG6175
Chr3L	11279061	11286409	1	1	0.0180333	FBgn0041094/FBgn0036152	scyl/CG6175
Chr3L	11504255	11511436	1	1	0.0128552	FBgn0053272/FBgn0003373/FBgn0036168	CG33272/Sgs3/CG7512
Chr3L	11552301	11557471	1	1	0.0159864	FBgn0259481/FBgn0036173/FBgn0053267	Mob2/CG7394/CG33267
Chr3L	11672289	11677882	1	1	0	FBgn0052085/FBgn0015828/FBgn0036191	CG32085/TfIIEalpha/Sug
Chr3L	11819452	11827481	1	1	0.00642761	FBgn0052095/FBgn0036214/FBgn0000404/FBgn0262366	CG32095/CG7264/CycA/CG43064
Chr3L	12121612	12127551	1	1	0.0238095	FBgn0250825/FBgn0002565/FBgn0046296/FBgn0036254	CG34241/Lsp2/CG11534/CG5645
Chr3L	12151213	12173888	4	3	0.00272201	FBgn0036259/FBgn0036260/FBgn0027843	CG9760/Rh7/CAH2
Chr3L	12206535	12212673	1	1	0.014885	FBgn0260941	app
Chr3L	12266882	12275376	1	1	0.0241579	FBgn0036272/FBgn0036273/FBgn0036274	CG4300/CG10426/CG4328
Chr3L	12301490	12306876	1	1	0.00778079	FBgn0036274/FBgn0265455/FBgn0052105	CG4328/CG44355/CG32105
Chr3L	12360612	12365053	1	1	0.00744249	FBgn0036278/FBgn0036279	GRHRII/Ncc69
Chr3L	12822063	12831965	2	2	0	FBgn0036316	CG10960
Chr3L	12938135	12945167	1	1	0.0156516	FBgn0052115/FBgn0036325	CG32115/CG10752
Chr3L	13002116	13011112	1	1	0.0108844	FBgn0036331/FBgn0036332/FBgn0036333/FBgn0036334/FBgn0036335/FBgn0036336	CG14117/CG11261/MICAL-like/CG11267/mRpL20/ste14
Chr3L	13038877	13045436	1	1	0.0105478	FBgn0036341/FBgn0036342/FBgn0036343	Syx13/CG11279/CG14115
Chr3L	13059683	13065740	1	1	0.0136054	FBgn0085458/FBgn0036345	CG34429/CG17300
Chr3L	13159406	13165287	1	1	0.0152233	FBgn0053262/FBgn0086916	CG33262/snky
Chr3L	13219314	13223831	1	1	0.0163321	FBgn0264515/FBgn0023095	CG43914/caps
Chr3L	13308862	13315334	1	1	0.00952705	FBgn0003034/FBgn0040814	Acp70A/CG14113
Chr3L	13438058	13479488	5	4	0.0153113	FBgn0036365/FBgn0036366/FBgn0036367/FBgn0036368/FBgn0036369/FBgn0086708/FBgn0036372/FBgn0036373	CG10732/CG10133/CG10116/CG10738/CG10089/stv/CG10083/CG10741
Chr3L	14428727	14435354	1	1	0.0104871	FBgn0087007	bbg
Chr3L	15280374	15287292	1	1	0.0146258	FBgn0029114/FBgn0036491	Tollo/Best4
Chr3L	15351462	15385748	4	4	0.00272109	FBgn0036494/FBgn0036495	Toll-6/CG33259
Chr3L	15486516	15493084	1	1	0.0209743	FBgn0040805/FBgn0036498/FBgn0036499/FBgn0036500	CG12355/CG13455/CG7276/CG7275
Chr3L	15566087	15588226	1	1	0.0231371	FBgn0036511/FBgn0036512/FBgn0261109/FBgn0036514/FBgn0036515/FBgn0036516/FBgn0036518	CG6498/CG16979/mrn/CG12301/CG12304/CG7656/RhoGAP71E
Chr3L	15710589	15719058	1	1	0.0131935	FBgn0260777/FBgn0260776/FBgn0010105	CG42571/CG42570/comm
Chr3L	15734792	15742229	1	1	0.0176931	FBgn0010105/FBgn0036531	comm/CG6244
Chr3L	15895533	15901672	1	1	0.0180272	FBgn0036544	sff
Chr3L	15915000	15922227	1	1	0.0139503	FBgn0036544/FBgn0000489	sff/Pka-C3
Chr3L	16015552	16023361	1	1	0.0175913	FBgn0264600/FBgn0044028	CG43949/Notum
Chr3L	16121791	16138760	1	1	0.0085034	FBgn0003076/FBgn0011016/FBgn0263604/FBgn0036574/FBgn0036575/FBgn0052152/FBgn0036576	Pgm/SsRbeta/l(3)72Dh/CG16838/CG5157/CG32152/CG5151
Chr3L	16198780	16204302	1	1	0	FBgn0053690/FBgn0036577	CG33690/CG13073
Chr3L	16226026	16233290	1	1	0.0119088	FBgn0036581/FBgn0263606/FBgn0263607/FBgn0263608/FBgn0036583	MED10/l(3)72Do/l(3)72Dp/l(3)72Dr/CG13055
Chr3L	16386259	16393382	1	1	0	FBgn0036626/FBgn0036627/FBgn0036628/FBgn0014163	CG13036/Grp/CG13035/fax
Chr3R	10371496	10378877	1	1	0.0207836	FBgn0038237	Pde6
Chr3R	12849784	12856507	1	1	0.0044293	FBgn0038467/FBgn0004577/FBgn0038468/FBgn0051268	CG3590/Pxd/CG5225/CG31268
Chr3R	12983293	12991862	1	1	0.0180579	FBgn0038492	Mur89F
Chr3R	13038497	13043934	1	1	0	FBgn0038492/FBgn0051262	Mur89F/CG31262
Chr3R	13170048	13178617	1	1	0.0126065	FBgn0038498	beat-IIa
Chr3R	13208728	13219966	1	1	0	FBgn0262825/FBgn0262871/FBgn0038499/FBgn0028992/FBgn0025456	CG43196/lute/Brf/sds22/CREG
Chr3R	13541577	13555693	2	2	0	FBgn0261885/FBgn0261987/FBgn0038539/FBgn0016650	osa/Pxt/Atg8b/Lgr1
Chr3R	14169159	14174053	1	1	0.0136286	FBgn0038606	CG15803
Chr3R	15427046	15446188	3	2	0.0160136	FBgn0038715/FBgn0038716/FBgn0038717/FBgn0038718/FBgn0038719/FBgn0038720	CG7333/CG7342/CG17751/CG17752/CG16727/CG6231
Chr3R	15506035	15542332	3	3	0.0102215	FBgn0051216/FBgn0085315/FBgn0024963	Naam/CG34286/GluClalpha
Chr3R	15672429	15679499	1	1	0.0163543	FBgn0051459/FBgn0038735	CG31459/CG4662
Chr3R	15788674	15796515	1	1	0	FBgn0038756/FBgn0051213	CG4783/CG31213
Chr3R	16010050	16016740	1	1	0.0221465	FBgn0038774/FBgn0083975	CG5023/CG34139
Chr3R	21005033	21011987	1	1	0.00919932	FBgn0083946/FBgn0039286	lobo/dan
Chr3R	21121512	21135028	2	2	0.0044293	FBgn0051102/FBgn0051097/FBgn0051288/FBgn0039319/FBgn0051370/FBgn0051436/FBgn0039321/FBgn0051099	CG31102/CG31097/CG31288/CG13659/CG31370/CG31436/CG10550/CG31099
Chr3R	21189365	21194957	1	1	0.011925	FBgn0039331/FBgn0039332	CG11913/alrm
Chr3R	21394386	21401056	1	1	0.00715503	FBgn0011666	msi
Chr3R	21614515	21622011	1	1	0.0109029	FBgn0051380/FBgn0051093/FBgn0250831	CG31380/CG31093/BG642167
Chr3R	21725320	21731618	1	1	0.0207836	FBgn0039387/FBgn0051091/FBgn0051089/FBgn0250757	MCO3/CG31091/CG31089/CG42235
Chr3R	21948298	21953982	1	1	0.0248722	FBgn0039413/FBgn0051324	CG14556/CG31324
Chr3R	21969735	21975801	1	1	0.0132879	FBgn0039415/FBgn0051323	CG6142/CG31323
Chr3R	22064086	22070319	1	1	0.0173765	FBgn0039419/FBgn0000064	CG12290/Ald
Chr3R	22155975	22162747	1	1	0.0102215	FBgn0261833/FBgn0053970/FBgn0039421	CG42765/CG33970/CG6036
Chr3R	22479784	22486765	1	1	0.0194208	FBgn0243586/FBgn0250908	Tb/beat-VII
Chr3R	22510494	22516155	1	1	0.00613288	FBgn0250908/FBgn0039448	beat-VII/TwdlQ
Chr3R	22826522	22831525	1	1	0	FBgn0051077/FBgn0039470/FBgn0039471	CG31077/CG6296/CG6295
Chr3R	23698338	23714220	1	1	0	FBgn0039552/FBgn0085382	CG12426/CG34353
Chr3R	23841082	23848217	1	1	0.0166951	FBgn0039568/FBgn0085391	CG4815/CG34362
Chr3R	24246593	24255738	1	1	0.0221465	FBgn0039584	beat-VI
Chr3R	24582632	24604138	1	1	0.0221465	FBgn0039597/FBgn0039598/FBgn0085324	CG9997/CG14061/CG34295
Chr3R	24895887	24905062	1	1	0.00783646	FBgn0039633	CG11873
Chr3R	25004645	25010149	1	1	0.0115843	FBgn0039647	CG14509
Chr3R	25202727	25209770	1	1	0.0238501	FBgn0015622/FBgn0004369	Cnx99A/Ptp99A
Chr3R	25737514	25765404	4	4	0.00102215	FBgn0051036/FBgn0039722/FBgn0003861/FBgn0003357/FBgn0003356/FBgn0003358/FBgn0039723/FBgn0051202/FBgn0051040/FBgn0260759/FBgn0260760/FBgn0039726/FBgn0039727	CG31036/capa/trp/Jon99Ciii/Jon99Cii/Jon99Ci/CG15522/CG31202/Cog7/CG42557/CG42558/eIF2B-alpha/CG15523
Chr3R	26267816	26273970	1	1	0	FBgn0039770/FBgn0039771/FBgn0028646	CG15537/Osi23/aralar1
Chr3R	26353209	26360582	1	1	0.0187394	FBgn0027654/FBgn0082582	jdp/tmod
Chr3R	26526720	26533013	1	1	0.0221465	FBgn0000274/FBgn0051010/FBgn0039797	Pka-C2/CG31010/CG1340
Chr3R	26941901	26947696	1	1	0.00988075	FBgn0039818/FBgn0261395	CG11318/Prosalpha3T
Chr3R	27132929	27140169	1	1	0.0245315	FBgn0039840/FBgn0085376	CG11340/CG34347
Chr3R	27546700	27579543	1	1	0.0064736	FBgn0003870/FBgn0039867/FBgn0039868/FBgn0000557/FBgn0039869/FBgn0039870/FBgn0000150/FBgn0261479/FBgn0022349/FBgn0039872	ttk/CstF-50/CG11563/Ef1alpha100E/CG1890/CG1896/awd/nero/CG1910/salt
Chr3R	27823331		2	2	0	FBgn0011224/FBgn0039887	heph/CG2053
