# Supplementary material for: The evolution of larger size in high-altitude Drosophila melanogaster has a variable genetic architecture
Source: G3 (Bethesda). 2022 Jan 3;12(3):jkab454. doi: 10.1093/g3journal/jkab454 (PMC8895999; doi:10.1093/g3journal/jkab454)
Supplement: jkab454_Supplementary_Table_S6 [file jkab454_supplementary_table_s6.xls]

## Sheet: Body_regions_GObatch_merged.txt
Table S6. Results of gene ontology enrichment analysis for thorax size. For each GO category, the total number of genes in the analyzed regions is given, along with the number of genes implicated by an outlier SNP and the identities of those genes. A permutation P value is also given for each GO category, which does not attempt to correct for the number of GO categories tested.
Category	Ontology	Description	Outlier_Regions_With_1+_Genes	Total_Windows_With_Genes	Raw_P_Value_From_Permutations	Genes_In_Outlier_Regions
GO:0045010	biological	actin nucleation	3	13	0.002458	spir,Arpc2,wash
GO:0004559	molecular	alpha-mannosidase activity	3	14	0.002862	CG14015,alpha-Man-IIb,CG31202
GO:0030833	biological	regulation of actin filament polymerization	4	25	0.003113	spir,Arpc2,wash,Atx2
GO:0015923	molecular	mannosidase activity	3	15	0.003123	CG14015,alpha-Man-IIb,CG31202
GO:0046580	biological	negative regulation of Ras protein signal transduction	4	17	0.003739	MESR3,msn,RasGAP1,klu
GO:0051058	biological	negative regulation of small GTPase mediated signal transduction	4	17	0.003739	MESR3,msn,RasGAP1,klu
GO:0030838	biological	positive regulation of actin filament polymerization	3	15	0.004162	spir,Arpc2,wash
GO:0032271	biological	regulation of protein polymerization	4	28	0.004554	spir,Arpc2,wash,Atx2
GO:0008511	molecular	sodium:potassium:chloride symporter activity	2	4	0.005099	CG10413,Ncc69
GO:0032273	biological	positive regulation of protein polymerization	3	17	0.005912	spir,Arpc2,wash
GO:0043666	biological	regulation of phosphoprotein phosphatase activity	2	4	0.006871	CG12620,CG6380
GO:0051495	biological	positive regulation of cytoskeleton organization	3	19	0.007589	spir,Arpc2,wash
GO:0016832	molecular	aldehyde-lyase activity	2	5	0.007594	CG8525,Ald
GO:0008064	biological	regulation of actin polymerization or depolymerization	4	30	0.007631	spir,Arpc2,wash,Atx2
GO:0030832	biological	regulation of actin filament length	4	30	0.007631	spir,Arpc2,wash,Atx2
GO:0015377	molecular	cation:chloride symporter activity	2	5	0.007648	CG10413,Ncc69
GO:0043254	biological	regulation of protein complex assembly	4	37	0.009237	spir,Arpc2,wash,Atx2
GO:0035060	cellular	brahma complex	2	9	0.009617	mor,osa
GO:0010921	biological	regulation of phosphatase activity	2	7	0.010025	CG12620,CG6380
GO:0031334	biological	positive regulation of protein complex assembly	3	21	0.010256	spir,Arpc2,wash
GO:0007067	biological	mitosis	6	95	0.010428	Grip71,SmD3,cid,enc,RasGAP1,CycA
GO:0051225	biological	spindle assembly	4	44	0.01143	Grip71,dia,cid,Klp67A
GO:0034314	biological	Arp2/3 complex-mediated actin nucleation	2	11	0.012294	Arpc2,wash
GO:0090544	cellular	BAF-type complex	2	10	0.012594	mor,osa
GO:0031240	cellular	external side of cell outer membrane	1	1	0.012616	PGRP-LF
GO:0008478	molecular	pyridoxal kinase activity	1	1	0.012645	CG34455
GO:0009443	biological	pyridoxal 5'-phosphate salvage	1	1	0.012645	CG34455
GO:0042822	biological	pyridoxal phosphate metabolic process	1	1	0.012645	CG34455
GO:0042823	biological	pyridoxal phosphate biosynthetic process	1	1	0.012645	CG34455
GO:0000788	cellular	nuclear nucleosome	1	1	0.012699	cid
GO:0000939	cellular	condensed chromosome inner kinetochore	1	1	0.012699	cid
GO:0000941	cellular	condensed nuclear chromosome inner kinetochore	1	1	0.012699	cid
GO:0004647	molecular	phosphoserine phosphatase activity	1	1	0.012773	aay
GO:0004631	molecular	phosphomevalonate kinase activity	1	1	0.012803	CG10268
GO:0006695	biological	cholesterol biosynthetic process	1	1	0.012803	CG10268
GO:0008073	molecular	ornithine decarboxylase inhibitor activity	1	1	0.012812	Oda
GO:0042979	molecular	ornithine decarboxylase regulator activity	1	1	0.012812	Oda
GO:0071763	biological	nuclear membrane organization	1	1	0.012934	Lam
GO:0090435	biological	protein localization to nuclear envelope	1	1	0.012934	Lam
GO:0015924	molecular	mannosyl-oligosaccharide mannosidase activity	2	7	0.013127	alpha-Man-IIb,CG31202
GO:0000280	biological	nuclear division	6	100	0.013442	Grip71,SmD3,cid,enc,RasGAP1,CycA
GO:0016776	molecular	phosphotransferase activity, phosphate group as acceptor	3	21	0.01417	sdt,CG10268,vari
GO:0045296	molecular	cadherin binding	2	5	0.01569	CadN,Hakai
GO:0048285	biological	organelle fission	6	105	0.015847	Grip71,SmD3,cid,enc,RasGAP1,CycA
GO:0007157	biological	heterophilic cell-cell adhesion	5	25	0.017313	beat-IIIa,beat-IIIc,beat-IIa,beat-VII
GO:0016500	molecular	protein-hormone receptor activity	2	6	0.018327	GRHRII,Lgr1
GO:0042335	biological	cuticle development	6	84	0.019407	sdt,Lam,Hakai,Hr38,Tb,TwdlQ
GO:0004864	molecular	protein phosphatase inhibitor activity	2	7	0.019579	CG12620,CG6380
GO:0000086	biological	G2/M transition of mitotic cell cycle	2	8	0.019741	spi,CycA
GO:0070603	cellular	SWI/SNF superfamily-type complex	3	32	0.019918	simj,mor,osa
GO:0016344	biological	meiotic chromosome movement towards spindle pole	1	1	0.020928	Klp67A
GO:0016346	biological	male meiotic chromosome movement towards spindle pole	1	1	0.020928	Klp67A
GO:0031134	biological	sister chromatid biorientation	1	1	0.020928	Klp67A
GO:0004139	molecular	deoxyribose-phosphate aldolase activity	1	1	0.020937	CG8525
GO:0009264	biological	deoxyribonucleotide catabolic process	1	1	0.020937	CG8525
GO:0008447	molecular	L-ascorbate oxidase activity	1	1	0.020949	MCO3
GO:0004307	molecular	ethanolaminephosphotransferase activity	1	1	0.021041	bbc
GO:0010309	molecular	acireductone dioxygenase [iron(II)-requiring] activity	1	1	0.021045	CG32068
GO:0008087	cellular	light-activated voltage-gated calcium channel complex	1	1	0.021104	trp
GO:0016768	molecular	spermine synthase activity	1	1	0.021104	CG4300
GO:0060429	biological	epithelium development	1	1	0.021122	Hakai
GO:0004018	molecular	N6-(1,2-dicarboxyethyl)AMP AMP-lyase (fumarate-forming) activity	1	1	0.021123	CG3590
GO:0036122	molecular	BMP binding	1	1	0.021125	cv-d
GO:0008496	molecular	mannan endo-1,6-alpha-mannosidase activity	1	1	0.021158	CG14015
GO:0004342	molecular	glucosamine-6-phosphate deaminase activity	1	1	0.021189	Oscillin
GO:0001516	biological	prostaglandin biosynthetic process	1	1	0.02122	Pxt
GO:0004666	molecular	prostaglandin-endoperoxide synthase activity	1	1	0.02122	Pxt
GO:0006692	biological	prostanoid metabolic process	1	1	0.02122	Pxt
GO:0006693	biological	prostaglandin metabolic process	1	1	0.02122	Pxt
GO:0046457	biological	prostanoid biosynthetic process	1	1	0.02122	Pxt
GO:0035262	biological	gonad morphogenesis	2	6	0.022058	Lam,tj
GO:0007487	biological	analia development	2	6	0.02231	cad,en
GO:0006446	biological	regulation of translational initiation	2	14	0.022542	Hsp67Bc,eIF2B-alpha
GO:0046578	biological	regulation of Ras protein signal transduction	6	58	0.022955	Msp-300,MESR3,CG10188,msn,RasGAP1,klu
GO:0010171	biological	body morphogenesis	2	21	0.023465	Tb,TwdlQ
GO:0004601	molecular	peroxidase activity	3	24	0.023721	CG10211,Pxd,Pxt
GO:0016684	molecular	oxidoreductase activity, acting on peroxide as acceptor	3	24	0.023721	CG10211,Pxd,Pxt
GO:0032154	cellular	cleavage furrow	2	11	0.023967	Cen,dia
GO:0022008	biological	neurogenesis	18	564	0.024164	CG14034,spi,dia,Prp8,Cct5,CG8860,Aats-asp,cbc,cid,CG33514,CG11350,RasGAP1,klu,CG7394,CycA,Atx2,mor,Pxd,lute,osa,CG31097
GO:0044462	cellular	external encapsulating structure part	2	9	0.0245	GluRIIB,PGRP-LF
GO:0017048	molecular	Rho GTPase binding	2	9	0.024506	dia,Cip4
GO:0070925	biological	organelle assembly	4	58	0.024856	Grip71,dia,cid,Klp67A
GO:0051764	biological	actin crosslink formation	1	2	0.025386	wash
GO:0030337	molecular	DNA polymerase processivity factor activity	1	2	0.02547	CG10262
GO:0043626	cellular	PCNA complex	1	2	0.02547	CG10262
GO:0048841	biological	regulation of axon extension involved in axon guidance	2	3	0.02563	CadN,Lar
GO:0019212	molecular	phosphatase inhibitor activity	2	9	0.026406	CG12620,CG6380
GO:0000164	cellular	protein phosphatase type 1 complex	2	12	0.028507	CG12620,sds22
GO:0035303	biological	regulation of dephosphorylation	2	13	0.028674	CG12620,CG6380
GO:0003983	molecular	UTP:glucose-1-phosphate uridylyltransferase activity	1	1	0.029178	UGP
GO:0051748	molecular	UTP-monosaccharide-1-phosphate uridylyltransferase activity	1	1	0.029178	UGP
GO:0035277	biological	spiracle morphogenesis, open tracheal system	4	18	0.031	ct,spi,en,wash
GO:0044212	molecular	transcription regulatory region DNA binding	8	94	0.031916	ct,CHES-1-like,amos,Hr38,cad,en,Rbf2,srp,Brf
GO:0051305	biological	chromosome movement towards spindle pole	1	2	0.03342	Klp67A
GO:0007052	biological	mitotic spindle organization	7	191	0.033455	Hel25E,Grip71,Pomp,SmD3,Cct5,SmF,cid,Klp67A,CG6118
GO:0045470	biological	R8 cell-mediated photoreceptor organization	1	2	0.033528	spi
GO:0017146	cellular	N-methyl-D-aspartate selective glutamate receptor complex	1	3	0.033547	CG3814,Nmda1
GO:0005673	cellular	transcription factor TFIIE complex	1	2	0.033597	TfIIEalpha
GO:0004815	molecular	aspartate-tRNA ligase activity	1	2	0.033607	Aats-asp
GO:0006422	biological	aspartyl-tRNA aminoacylation	1	2	0.033607	Aats-asp
GO:0002097	biological	tRNA wobble base modification	1	2	0.033622	CG10189
GO:0002098	biological	tRNA wobble uridine modification	1	2	0.033622	CG10189
GO:0008317	molecular	gurken receptor binding	1	2	0.03365	spi
GO:0004766	molecular	spermidine synthase activity	1	2	0.033657	CG4300
GO:0015886	biological	heme transport	1	2	0.033704	Hmt-1
GO:1901678	biological	iron coordination entity transport	1	2	0.033704	Hmt-1
GO:0006636	biological	unsaturated fatty acid biosynthetic process	1	2	0.033861	Pxt
GO:0006690	biological	icosanoid metabolic process	1	2	0.033861	Pxt
GO:0033559	biological	unsaturated fatty acid metabolic process	1	2	0.033861	Pxt
GO:0046456	biological	icosanoid biosynthetic process	1	2	0.033861	Pxt
GO:1901568	biological	fatty acid derivative metabolic process	1	2	0.033861	Pxt
GO:1901570	biological	fatty acid derivative biosynthetic process	1	2	0.033861	Pxt
GO:0051656	biological	establishment of organelle localization	5	71	0.033932	Msp-300,Lam,cid,msn,Klp67A
GO:0004385	molecular	guanylate kinase activity	2	7	0.034087	sdt,vari
GO:0006338	biological	chromatin remodeling	4	55	0.034171	Hel25E,tou,mor,tara
GO:0000975	molecular	regulatory region DNA binding	8	95	0.034507	ct,CHES-1-like,amos,Hr38,cad,en,Rbf2,srp,Brf
GO:0001067	molecular	regulatory region nucleic acid binding	8	95	0.034507	ct,CHES-1-like,amos,Hr38,cad,en,Rbf2,srp,Brf
GO:0032155	cellular	cell division site part	2	14	0.035386	Cen,dia
GO:0032993	cellular	protein-DNA complex	2	128	0.036454	cid,rec
GO:0010467	biological	gene expression	1	1	0.037335	tj
GO:0051303	biological	establishment of chromosome localization	2	18	0.037611	cid,Klp67A
GO:0003708	molecular	retinoic acid receptor activity	1	1	0.037703	Hr38
GO:0048384	biological	retinoic acid receptor signaling pathway	1	1	0.037703	Hr38
GO:0008384	molecular	IkappaB kinase activity	1	3	0.03786	ik2
GO:0008385	cellular	IkappaB kinase complex	1	3	0.03786	ik2
GO:0045463	biological	R8 cell development	2	4	0.037908	CadN,CadN2
GO:0002252	biological	immune effector process	4	48	0.037953	dia,PGRP-LC,Shc,alpha-Man-IIb
GO:0016028	cellular	rhabdomere	3	27	0.038658	Arr1,Mob2,trp
GO:0019888	molecular	protein phosphatase regulator activity	3	30	0.038803	CG12620,CG6380,sds22
GO:0045995	biological	regulation of embryonic development	5	68	0.040346	dia,bic,msn,enc,CycA
GO:0010998	biological	regulation of translational initiation by eIF2 alpha phosphorylation	1	2	0.041581	Hsp67Bc
GO:0035210	biological	prepupal development	1	2	0.041612	wash
GO:0006597	biological	spermine biosynthetic process	1	2	0.041673	CG4300
GO:0008215	biological	spermine metabolic process	1	2	0.041673	CG4300
GO:0016602	cellular	CCAAT-binding factor complex	1	2	0.041794	Nf-YB
GO:0005776	cellular	autophagic vacuole	1	2	0.041861	Atg8b
GO:0005638	cellular	lamin filament	1	2	0.041883	Lam
GO:0005882	cellular	intermediate filament	1	2	0.041883	Lam
GO:0007084	biological	mitotic nuclear envelope reassembly	1	2	0.041883	Lam
GO:0031081	biological	nuclear pore distribution	1	2	0.041883	Lam
GO:0051664	biological	nuclear pore localization	1	2	0.041883	Lam
GO:0046785	biological	microtubule polymerization	1	2	0.041955	Klp67A
GO:0002046	molecular	opsin binding	1	2	0.042028	Arr1
GO:0005657	cellular	replication fork	1	2	0.042134	rec
GO:0007015	biological	actin filament organization	7	108	0.042592	Msp-300,Hakai,spir,Arpc2,ik2,dia,wash
GO:0016209	molecular	antioxidant activity	3	38	0.042611	CG10211,Pxd,Pxt
GO:0040003	biological	chitin-based cuticle development	5	76	0.043	sdt,Lam,Hakai,Tb,TwdlQ
GO:0051382	biological	kinetochore assembly	1	3	0.043703	cid
GO:0034227	biological	tRNA thio-modification	1	3	0.045713	CG10189
GO:0051315	biological	attachment of spindle microtubules to kinetochore involved in mitotic sister chromatid segregation	1	3	0.045911	Klp67A
GO:0003917	molecular	DNA topoisomerase type I activity	1	3	0.045934	Top3alpha
GO:0007569	biological	cell aging	1	3	0.04597	Lam
GO:1900075	biological	positive regulation of neuromuscular synaptic transmission	1	2	0.046113	GluRIIB
GO:0032956	biological	regulation of actin cytoskeleton organization	4	41	0.047385	spir,Arpc2,wash,Atx2
GO:0032970	biological	regulation of actin filament-based process	4	41	0.047385	spir,Arpc2,wash,Atx2
GO:0019208	molecular	phosphatase regulator activity	3	33	0.04794	CG12620,CG6380,sds22
GO:0010959	biological	regulation of metal ion transport	2	13	0.047951	Teh4,Teh2,Teh3,Cnx99A
GO:0051056	biological	regulation of small GTPase mediated signal transduction	6	68	0.048062	Msp-300,MESR3,CG10188,msn,RasGAP1,klu
GO:0001578	biological	microtubule bundle formation	2	21	0.048225	ik2,wash
GO:0015276	molecular	ligand-gated ion channel activity	7	116	0.04927	Ir7d,Ir7e,Ir7f,Ir7g,nAcRalpha-7E,GluRIIB,Irk3,CG3814,Nmda1,Ir68a,trp
GO:0022834	molecular	ligand-gated channel activity	7	116	0.04927	Ir7d,Ir7e,Ir7f,Ir7g,nAcRalpha-7E,GluRIIB,Irk3,CG3814,Nmda1,Ir68a,trp
GO:0001046	molecular	core promoter sequence-specific DNA binding	1	2	0.049517	Brf
GO:0046689	biological	response to mercury ion	1	2	0.049822	Cyp6g1
GO:0071585	biological	detoxification of cadmium ion	1	2	0.04987	Hmt-1
GO:0004572	molecular	mannosyl-oligosaccharide 1,3-1,6-alpha-mannosidase activity	1	2	0.049916	alpha-Man-IIb
GO:0016084	molecular	myostimulatory hormone activity	1	2	0.049989	capa
GO:0003333	biological	amino acid transmembrane transport	3	31	0.050234	CG8785,CG32079,Ncc69
GO:2000021	biological	regulation of ion homeostasis	2	6	0.052905	Cnx99A,trp
GO:0015171	molecular	amino acid transmembrane transporter activity	4	53	0.053003	CG8785,CG3790,CG32079,CG32081,Ncc69
GO:0006633	biological	fatty acid biosynthetic process	2	25	0.053281	Fad2,Pxt
GO:0016941	molecular	natriuretic peptide receptor activity	1	1	0.053439	CG31183
GO:0043555	biological	regulation of translation in response to stress	1	3	0.053715	Hsp67Bc
GO:0043558	biological	regulation of translational initiation in response to stress	1	3	0.053715	Hsp67Bc
GO:0040023	biological	establishment of nucleus localization	3	28	0.053762	Msp-300,Lam,msn
GO:0008052	biological	sensory organ boundary specification	2	7	0.05386	ct,amos
GO:1901216	biological	positive regulation of neuron death	1	3	0.053908	Atx2
GO:0008295	biological	spermidine biosynthetic process	1	3	0.053945	CG4300
GO:0031503	biological	protein complex localization	1	3	0.054145	Lam
GO:0034629	biological	cellular protein complex localization	1	3	0.054145	Lam
GO:0005854	cellular	nascent polypeptide-associated complex	1	3	0.05422	bic
GO:0016360	biological	sensory organ precursor cell fate determination	3	21	0.055063	ct,amos,klu
GO:0060582	biological	cell fate determination involved in pattern specification	3	21	0.055063	ct,amos,klu
GO:0045467	biological	R7 cell development	3	16	0.055737	CadN,CadN2,Lar
GO:0032844	biological	regulation of homeostatic process	2	7	0.056799	Cnx99A,trp
GO:0000902	biological	cell morphogenesis	7	106	0.057242	ct,Lar,Arpc2,ik2,msn,fry,Mob2
GO:0000001	biological	mitochondrion inheritance	1	2	0.057718	EndoG
GO:0048308	biological	organelle inheritance	1	2	0.057718	EndoG
GO:0000126	cellular	transcription factor TFIIIB complex	1	2	0.057736	Brf
GO:0008086	molecular	light-activated voltage-gated calcium channel activity	1	2	0.05787	trp
GO:0010461	molecular	light-activated ion channel activity	1	2	0.05787	trp
GO:0035997	cellular	rhabdomere microvillus membrane	1	2	0.05787	trp
GO:0071454	biological	cellular response to anoxia	1	2	0.05787	trp
GO:0016942	cellular	insulin-like growth factor binding protein complex	1	2	0.057992	alrm
GO:0015232	molecular	heme transporter activity	1	4	0.058027	Hmt-1
GO:0007057	biological	spindle assembly involved in female meiosis I	1	4	0.058039	Grip71
GO:0051968	biological	positive regulation of synaptic transmission, glutamatergic	1	3	0.058219	GluRIIB
GO:0045471	biological	response to ethanol	5	57	0.058759	dnc,Jwa,spi,aay,CG3967,pxb
GO:0060811	biological	intracellular mRNA localization involved in anterior/posterior axis specification	3	44	0.061647	spir,SmD3,bic
GO:0008109	molecular	N-acetyllactosaminide beta-1,6-N-acetylglucosaminyltransferase activity	1	1	0.061669	CG9171
GO:0000185	biological	activation of MAPKKK activity	1	1	0.061748	msn
GO:0008349	molecular	MAP kinase kinase kinase kinase activity	1	1	0.061748	msn
GO:0042656	molecular	JUN kinase kinase kinase kinase activity	1	1	0.061748	msn
GO:0005218	molecular	intracellular ligand-gated calcium channel activity	1	3	0.06175	trp
GO:0035237	molecular	corazonin receptor activity	1	1	0.061946	GRHRII
GO:0070569	molecular	uridylyltransferase activity	1	3	0.061976	UGP
GO:0000931	cellular	gamma-tubulin large complex	1	5	0.062146	Grip71
GO:0008274	cellular	gamma-tubulin ring complex	1	5	0.062146	Grip71
GO:0035561	biological	regulation of chromatin binding	1	3	0.062242	CycA
GO:0048846	biological	axon extension involved in axon guidance	2	8	0.063973	CadN,CadN2
GO:0005667	cellular	transcription factor complex	6	112	0.064014	CHES-1-like,Nf-YB,wash,TfIIEalpha,Rbf2,Brf
GO:0001653	molecular	peptide receptor activity	5	47	0.064452	TrissinR,CG33696,GRHRII,CG31183,Lgr1
GO:0048601	biological	oocyte morphogenesis	1	1	0.064962	fry
GO:0016842	molecular	amidine-lyase activity	1	4	0.065471	CG3590
GO:0004972	molecular	N-methyl-D-aspartate selective glutamate receptor activity	1	5	0.065851	CG3814,Nmda1
GO:0008216	biological	spermidine metabolic process	1	4	0.065939	CG4300
GO:0040016	biological	embryonic cleavage	1	4	0.066129	Cen
GO:0019201	molecular	nucleotide kinase activity	2	15	0.066204	sdt,vari
GO:0044087	biological	regulation of cellular component biogenesis	8	150	0.06743	spir,Arpc2,dia,wash,bic,enc,Cip4,Atx2
GO:0004970	molecular	ionotropic glutamate receptor activity	3	35	0.068883	GluRIIB,CG3814,Nmda1,Ir68a
GO:0016019	molecular	peptidoglycan receptor activity	1	3	0.06981	PGRP-LC
GO:0097150	biological	neuronal stem cell maintenance	1	1	0.070008	klu
GO:0031571	biological	mitotic G1 DNA damage checkpoint	1	3	0.070122	CHES-1-like
GO:0036294	biological	cellular response to decreased oxygen levels	3	28	0.071279	CHES-1-like,msi,trp
GO:0071453	biological	cellular response to oxygen levels	3	28	0.071279	CHES-1-like,msi,trp
GO:0005929	cellular	cilium	2	17	0.071846	lobo,CG31036
GO:0009888	biological	tissue development	10	147	0.072323	CHES-1-like,Msp-300,Top3alpha,Hakai,Hr38,Cip4,LanB2,NijA,srp,Ald
GO:0060810	biological	intracellular mRNA localization involved in pattern specification process	3	45	0.073306	spir,SmD3,bic
GO:0006596	biological	polyamine biosynthetic process	1	5	0.073625	CG4300
GO:0015278	molecular	calcium-release channel activity	1	4	0.073655	trp
GO:0005826	cellular	actomyosin contractile ring	1	4	0.073939	dia
GO:0008377	biological	light-induced release of internally sequestered calcium ion	1	2	0.074033	trp
GO:0072330	biological	monocarboxylic acid biosynthetic process	2	28	0.075231	Fad2,Pxt
GO:0004003	molecular	ATP-dependent DNA helicase activity	2	25	0.076507	rec,Hel89B
GO:0051493	biological	regulation of cytoskeleton organization	5	81	0.076799	spir,Arpc2,ik2,wash,Atx2
GO:0035010	biological	encapsulation of foreign target	3	36	0.076835	dia,Shc,alpha-Man-IIb
GO:0031528	cellular	microvillus membrane	1	3	0.077654	trp
GO:0004322	molecular	ferroxidase activity	1	3	0.07779	MCO3
GO:0016724	molecular	oxidoreductase activity, oxidizing metal ions, oxygen as acceptor	1	3	0.07779	MCO3
GO:0009407	biological	toxin catabolic process	1	4	0.077797	Cyp6g1
GO:0042178	biological	xenobiotic catabolic process	1	4	0.077797	Cyp6g1
GO:0046701	biological	insecticide catabolic process	1	4	0.077797	Cyp6g1
GO:0032436	biological	positive regulation of proteasomal ubiquitin-dependent protein catabolic process	1	5	0.077854	Pomp
GO:1901800	biological	positive regulation of proteasomal protein catabolic process	1	5	0.077854	Pomp
GO:0015378	molecular	sodium:chloride symporter activity	1	1	0.077874	Ncc69
GO:0035826	biological	rubidium ion transport	1	1	0.077874	Ncc69
GO:0009262	biological	deoxyribonucleotide metabolic process	1	5	0.077991	CG8525
GO:0031235	cellular	intrinsic to internal side of plasma membrane	1	3	0.077999	RasGAP1
GO:0005242	molecular	inward rectifier potassium channel activity	1	3	0.078054	Irk3
GO:0046683	biological	response to organophosphorus	1	3	0.078071	Cyp6g1
GO:0031109	biological	microtubule polymerization or depolymerization	1	5	0.078181	Klp67A
GO:0007051	biological	spindle organization	7	219	0.078767	Hel25E,Grip71,dia,Pomp,SmD3,Cct5,SmF,cid,Klp67A,CG6118
GO:0015296	molecular	anion:cation symporter activity	3	38	0.079079	CG10413,Ncc69,CG42235
GO:0004115	molecular	3',5'-cyclic-AMP phosphodiesterase activity	2	4	0.079908	dnc,Pde11
GO:0046692	biological	sperm competition	2	18	0.08062	lobo,CG9997
GO:0017119	cellular	Golgi transport complex	1	4	0.081372	Cog7
GO:0017080	molecular	sodium channel regulator activity	1	5	0.081432	Teh4,Teh2,Teh3
GO:0030845	biological	phospholipase C-inhibiting G-protein coupled receptor signaling pathway	1	2	0.081533	trp
GO:0010638	biological	positive regulation of organelle organization	3	46	0.081629	spir,Arpc2,wash
GO:0006564	biological	L-serine biosynthetic process	1	4	0.081959	aay
GO:0000002	biological	mitochondrial genome maintenance	1	4	0.082026	Top3alpha
GO:0008613	molecular	diuretic hormone activity	1	4	0.082112	capa
GO:0060025	biological	regulation of synaptic activity	2	11	0.082652	GluRIIB,Shab
GO:0000976	molecular	transcription regulatory region sequence-specific DNA binding	6	73	0.082816	ct,CHES-1-like,Hr38,cad,en,Brf
GO:0000003	biological	reproduction	8	206	0.083693	dnc,CG14034,CG10651,CG17472,CG31680,scyl,BG642167,CG4815,CG9997,CG14061
GO:0006865	biological	amino acid transport	3	39	0.084498	CG8785,CG32079,Ncc69
GO:0006595	biological	polyamine metabolic process	1	6	0.085329	CG4300
GO:0051283	biological	negative regulation of sequestering of calcium ion	1	3	0.08573	trp
GO:0051020	molecular	GTPase binding	3	38	0.085753	dia,wash,Cip4
GO:0070938	cellular	contractile ring	1	5	0.085888	dia
GO:0048814	biological	regulation of dendrite morphogenesis	3	23	0.086031	CadN,ham,fry
GO:0007503	biological	fat body development	1	3	0.087806	srp
GO:0001894	biological	tissue homeostasis	3	22	0.088238	ik2,srp,Cnx99A
GO:0008587	biological	imaginal disc-derived wing margin morphogenesis	3	28	0.088603	ct,mor,osa
GO:0007586	biological	digestion	1	6	0.089337	Jon99Ciii
GO:0000779	cellular	condensed chromosome, centromeric region	1	7	0.08944	cid
GO:0000780	cellular	condensed nuclear chromosome, centromeric region	1	7	0.08944	cid
GO:0051184	molecular	cofactor transporter activity	1	6	0.089489	Hmt-1
GO:0004332	molecular	fructose-bisphosphate aldolase activity	1	2	0.089502	Ald
GO:0004968	molecular	gonadotropin-releasing hormone receptor activity	1	2	0.089534	GRHRII
GO:0017046	molecular	peptide hormone binding	1	2	0.089534	GRHRII
GO:0097003	molecular	adipokinetic hormone receptor activity	1	2	0.089534	GRHRII
GO:0097004	molecular	adipokinetic hormone binding	1	2	0.089534	GRHRII
GO:0016722	molecular	oxidoreductase activity, oxidizing metal ions	1	4	0.089625	MCO3
GO:0004857	molecular	enzyme inhibitor activity	5	121	0.091015	CG12620,CG6380,CG10186,Tep5,Oda
GO:0008328	cellular	ionotropic glutamate receptor complex	2	14	0.091267	GluRIIB,CG3814,Nmda1
GO:0050920	biological	regulation of chemotaxis	2	6	0.092643	CadN,Lar
GO:0017025	molecular	TBP-class protein binding	1	5	0.093062	Brf
GO:0048546	biological	digestive tract morphogenesis	1	3	0.093081	Lam
GO:0006359	biological	regulation of transcription from RNA polymerase III promoter	1	5	0.093272	Brf
GO:2000035	biological	regulation of stem cell division	1	3	0.093561	klu
GO:0008594	biological	photoreceptor cell morphogenesis	2	14	0.093829	Lar,msn
GO:0000904	biological	cell morphogenesis involved in differentiation	4	44	0.094094	ct,Lar,msn,fry
GO:0008970	molecular	phosphatidylcholine 1-acylhydrolase activity	1	9	0.094444	CG6296,CG6295
GO:0006265	biological	DNA topological change	1	6	0.09628	Top3alpha
GO:0009434	cellular	motile cilium	1	2	0.096385	lobo
GO:0015108	molecular	chloride transmembrane transporter activity	2	17	0.096386	CG10413,Ncc69
GO:0044772	biological	mitotic cell cycle phase transition	2	19	0.096503	spi,CycA
GO:0035221	biological	genital disc pattern formation	2	7	0.096791	cad,en
GO:0035224	biological	genital disc anterior/posterior pattern formation	2	7	0.096791	cad,en
GO:0019799	molecular	tubulin N-acetyltransferase activity	1	2	0.097033	CG3967
GO:0045732	biological	positive regulation of protein catabolic process	1	6	0.097101	Pomp
GO:0051668	biological	localization within membrane	1	5	0.097307	Lam
GO:0008608	biological	attachment of spindle microtubules to kinetochore	1	6	0.097674	Klp67A
GO:0008066	molecular	glutamate receptor activity	3	38	0.097736	GluRIIB,CG3814,Nmda1,Ir68a
GO:0051181	biological	cofactor transport	1	6	0.097835	Hmt-1
GO:0008203	biological	cholesterol metabolic process	1	4	0.09806	CG10268
GO:0051302	biological	regulation of cell division	2	13	0.098124	CHES-1-like,klu
GO:0016840	molecular	carbon-nitrogen lyase activity	1	7	0.100506	CG3590
GO:0002028	biological	regulation of sodium ion transport	1	6	0.100914	Teh4,Teh2,Teh3
GO:0007388	biological	posterior compartment specification	1	1	0.101105	en
GO:0010038	biological	response to metal ion	2	22	0.101126	Cyp6g1,Hmt-1
GO:0043015	molecular	gamma-tubulin binding	1	5	0.101217	Grip71
GO:0050773	biological	regulation of dendrite development	3	26	0.101281	CadN,ham,fry
GO:0008523	molecular	sodium-dependent multivitamin transmembrane transporter activity	1	5	0.101321	CG42235
GO:0006563	biological	L-serine metabolic process	1	5	0.101378	aay
GO:0046982	molecular	protein heterodimerization activity	5	183	0.101893	amos,tj,Nf-YB,cid,trp
GO:0043085	biological	positive regulation of catalytic activity	4	65	0.103509	ik2,msn,fry,RasGAP1
GO:0006911	biological	phagocytosis, engulfment	8	191	0.103984	CHES-1-like,CG10194,Hr38,Fad2,CG4328,Atx2,srp,Pxd
GO:0010324	biological	membrane invagination	8	191	0.103984	CHES-1-like,CG10194,Hr38,Fad2,CG4328,Atx2,srp,Pxd
GO:0042246	biological	tissue regeneration	2	11	0.104967	Top3alpha,NijA
GO:0015279	molecular	store-operated calcium channel activity	1	4	0.104991	trp
GO:0017169	molecular	CDP-alcohol phosphatidyltransferase activity	1	6	0.105129	bbc
GO:0051282	biological	regulation of sequestering of calcium ion	1	4	0.10515	trp
GO:0045168	biological	cell-cell signaling involved in cell fate commitment	10	205	0.105265	dnc,sdt,Lam,CG14011,Pde11,Arpc2,CG31678,CycA,tara,eIF2B-alpha
GO:0046331	biological	lateral inhibition	10	205	0.105265	dnc,sdt,Lam,CG14011,Pde11,Arpc2,CG31678,CycA,tara,eIF2B-alpha
GO:0046030	molecular	inositol trisphosphate phosphatase activity	1	6	0.105351	CG10426
GO:0008509	molecular	anion transmembrane transporter activity	7	166	0.106189	CG10413,CG8785,CG3790,CG32079,CG32081,Ncc69,CG5404,CG42235
GO:0005001	molecular	transmembrane receptor protein tyrosine phosphatase activity	2	6	0.106399	Lar,Ptp99A
GO:0019198	molecular	transmembrane receptor protein phosphatase activity	2	6	0.106399	Lar,Ptp99A
GO:0046669	biological	regulation of compound eye retinal cell programmed cell death	2	18	0.106749	spi,klu
GO:0055085	biological	transmembrane transport	14	415	0.107344	CG10413,CG9317,CG8860,CG8785,CG3790,Shab,CG32053,CG32054,CG42825,CG32079,Sug,Ncc69,CG10960,CG31262,CG42235,trp
GO:0003916	molecular	DNA topoisomerase activity	1	7	0.107523	Top3alpha
GO:0071822	biological	protein complex subunit organization	13	429	0.107998	Msp-300,Hel25E,Grip71,Hakai,spir,Arpc2,ik2,dia,Pomp,SmD3,Cct5,wash,SmF,cid,Shab,Klp67A,CG6118
GO:0051636	molecular	Gram-negative bacterial cell surface binding	1	6	0.108547	PGRP-LC
GO:0045862	biological	positive regulation of proteolysis	1	7	0.108565	Pomp
GO:0015199	molecular	amino-acid betaine transmembrane transporter activity	1	6	0.108824	CG3790
GO:0015226	molecular	carnitine transmembrane transporter activity	1	6	0.108824	CG3790
GO:0030516	biological	regulation of axon extension	2	8	0.10894	CadN,Lar
GO:0061387	biological	regulation of extent of cell growth	2	8	0.10894	CadN,Lar
GO:0008599	molecular	protein phosphatase type 1 regulator activity	1	5	0.108942	sds22
GO:0006964	biological	positive regulation of biosynthetic process of antibacterial peptides active against Gram-negative bacteria	1	5	0.109022	PGRP-LC
GO:0005851	cellular	eukaryotic translation initiation factor 2B complex	1	7	0.109106	eIF2B-alpha
GO:0000278	biological	mitotic cell cycle	4	73	0.110523	ct,spi,dia,CycA
GO:0033674	biological	positive regulation of kinase activity	2	20	0.111806	msn,fry
GO:0045860	biological	positive regulation of protein kinase activity	2	20	0.111806	msn,fry
GO:0051347	biological	positive regulation of transferase activity	2	20	0.111806	msn,fry
GO:0031468	biological	nuclear envelope reassembly	1	4	0.112632	Lam
GO:0006616	biological	SRP-dependent cotranslational protein targeting to membrane, translocation	1	6	0.112846	CG8860
GO:0090482	molecular	vitamin transmembrane transporter activity	1	6	0.112887	CG42235
GO:0016327	cellular	apicolateral plasma membrane	2	16	0.112983	sdt,PGRP-LC
GO:0043269	biological	regulation of ion transport	2	20	0.113002	Teh4,Teh2,Teh3,Cnx99A
GO:0010160	biological	formation of organ boundary	3	21	0.115798	ct,amos,spi
GO:0007421	biological	stomatogastric nervous system development	1	3	0.116014	spi
GO:0070727	biological	cellular macromolecule localization	4	79	0.116236	Lam,spir,SmD3,bic
GO:0004768	molecular	stearoyl-CoA 9-desaturase activity	1	7	0.116511	Fad2
GO:0051966	biological	regulation of synaptic transmission, glutamatergic	1	4	0.116523	GluRIIB
GO:0035189	cellular	Rb-E2F complex	1	5	0.116801	Rbf2
GO:0016585	cellular	chromatin remodeling complex	1	7	0.116956	mor
GO:0043235	cellular	receptor complex	4	40	0.117061	nAcRalpha-7E,Msp-300,GluRIIB,CG3814,Nmda1
GO:0044773	biological	mitotic DNA damage checkpoint	3	69	0.117696	CHES-1-like,wah,Ald
GO:0097305	biological	response to alcohol	6	89	0.118506	dnc,Jwa,spi,aay,CG3967,Sgs3,pxb
GO:0016044	biological	cellular membrane organization	10	257	0.119269	CHES-1-like,Lam,slam,CG10194,Hr38,Fad2,CG4328,Atx2,srp,Pxd
GO:0061024	biological	membrane organization	10	257	0.119269	CHES-1-like,Lam,slam,CG10194,Hr38,Fad2,CG4328,Atx2,srp,Pxd
GO:0031290	biological	retinal ganglion cell axon guidance	2	11	0.119326	CadN,Lar
GO:0000786	cellular	nucleosome	1	118	0.120027	cid
GO:0016581	cellular	NuRD complex	1	6	0.12026	simj
GO:0090545	cellular	CHD-type complex	1	6	0.12026	simj
GO:0016830	molecular	carbon-carbon lyase activity	2	32	0.120375	CG8525,Ald
GO:0038023	molecular	signaling receptor activity	18	385	0.120425	GluRIIB,TrissinR,Ddr,Gr36a,Gr36b,Gr36c,Lar,Hr38,CG3814,Nmda1,PGRP-LC,Or67b,CG33696,Ir68a,Rh7,GRHRII,CG31183,Lgr1,CG12290,Gr98b,Ptp99A
GO:0016861	molecular	intramolecular oxidoreductase activity, interconverting aldoses and ketoses	1	8	0.12057	Oscillin
GO:0045735	molecular	nutrient reservoir activity	1	5	0.121598	Lsp2
GO:0048667	biological	cell morphogenesis involved in neuron differentiation	2	15	0.121836	Lar,msn
GO:0016060	biological	metarhodopsin inactivation	1	5	0.122172	Arr1
GO:0004872	molecular	receptor activity	21	452	0.122247	GluRIIB,TrissinR,Ddr,Gr36a,Gr36b,Gr36c,CadN,CadN2,Lar,Hr38,CG3814,Nmda1,PGRP-LC,Or67b,CG33696,Ir68a,Rh7,GRHRII,CG31183,CG14877,CG10345,Lgr1,CG12290,Gr98b,Ptp99A
GO:0008585	biological	female gonad development	2	11	0.122885	ct,tj
GO:0048149	biological	behavioral response to ethanol	4	47	0.12361	dnc,spi,aay,CG3967,pxb
GO:0009631	biological	cold acclimation	1	8	0.123774	Hsp26
GO:0010522	biological	regulation of calcium ion transport into cytosol	1	1	0.124025	Cnx99A
GO:0008287	cellular	protein serine/threonine phosphatase complex	2	27	0.124416	CG12620,sds22
GO:0007415	biological	defasciculation of motor neuron axon	2	9	0.125468	beat-IIa,Ptp99A
GO:0044774	biological	mitotic DNA integrity checkpoint	3	70	0.125912	CHES-1-like,wah,Ald
GO:0042600	cellular	chorion	2	38	0.126605	CG13084,CG13083,Pxd
GO:0000776	cellular	kinetochore	2	33	0.126697	cid,Klp67A
GO:0007594	biological	puparial adhesion	1	12	0.127069	Sgs3
GO:0022608	biological	multicellular organism adhesion	1	12	0.127069	Sgs3
GO:0022609	biological	multicellular organism adhesion to substrate	1	12	0.127069	Sgs3
GO:0046668	biological	regulation of retinal cell programmed cell death	2	19	0.127588	spi,klu
GO:0005832	cellular	chaperonin-containing T-complex	1	8	0.127639	Cct5
GO:0002683	biological	negative regulation of immune system process	2	23	0.128056	pxb,srp
GO:0032504	biological	multicellular organism reproduction	7	197	0.128372	CG14034,CG10651,CG17472,CG31680,scyl,BG642167,CG4815,CG9997,CG14061
GO:0006963	biological	positive regulation of antibacterial peptide biosynthetic process	2	21	0.129323	PGRP-LC,Hel89B
GO:0030717	biological	karyosome formation	2	25	0.130043	spir,enc
GO:0031646	biological	positive regulation of neurological system process	1	6	0.13033	GluRIIB
GO:0050806	biological	positive regulation of synaptic transmission	1	6	0.13033	GluRIIB
GO:0051971	biological	positive regulation of transmission of nerve impulse	1	6	0.13033	GluRIIB
GO:0019205	molecular	nucleobase-containing compound kinase activity	2	27	0.131044	sdt,vari
GO:0016215	molecular	acyl-CoA desaturase activity	1	8	0.131346	Fad2
GO:0016207	molecular	4-coumarate-CoA ligase activity	1	5	0.131484	CG8834
GO:0051183	molecular	vitamin transporter activity	1	7	0.131584	CG42235
GO:0004386	molecular	helicase activity	4	112	0.131804	Hel25E,CG3335,rec,Hel89B
GO:0008150	biological	biological_process	114	9602	0.131842	dnc,ct,CHES-1-like,Ir7d,Ir7e,Ir7f,Ir7g,sdt,nAcRalpha-7E,CG3294,Msp-300,Cyp28d2,Cyp28d1,CG7742,CG14034,Hel25E,Lam,Oscillin,GluRIIB,CG14011,CG9171,TrissinR,Ddr,CG9505,slam,CG12620,CG31784,beat-IIIa,Gr36a,Gr36b,Gr36c,CG31750,beat-IIIc,CG6380,CG31804,CG7094,Oli,Sytalpha,CadN,CadN2,CG43271,rdo,Arr1,CG7200,CG42750,CG10211,Pde11,amos,CG10413,MESR3,CG10376,Jwa,Faf,Grip71,Irk3,ham,tj,CG10194,CG10189,swm,T…
GO:0007097	biological	nuclear migration	2	23	0.132206	Lam,msn
GO:0044421	cellular	extracellular region part	14	436	0.134675	CG14034,Tep5,CG10651,CG17472,CG31680,CheB38b,CheB38a,CheB38c,LanB2,Lsp2,cv-d,alrm,BG642167,Tb,TwdlQ,CG4815,CG9997,CG14061
GO:0021960	biological	anterior commissure morphogenesis	1	2	0.134841	en
GO:0001895	biological	retina homeostasis	1	2	0.135212	Cnx99A
GO:0097038	cellular	perinuclear endoplasmic reticulum	1	2	0.135212	Cnx99A
GO:0030312	cellular	external encapsulating structure	2	42	0.135325	CG13084,CG13083,Pxd
GO:0009070	biological	serine family amino acid biosynthetic process	1	8	0.135343	aay
GO:0032434	biological	regulation of proteasomal ubiquitin-dependent protein catabolic process	1	8	0.135372	Pomp
GO:0000049	molecular	tRNA binding	1	11	0.135705	CG10189
GO:0022610	biological	biological adhesion	12	197	0.136013	Ddr,beat-IIIa,beat-IIIc,CadN,CadN2,Lar,NijA,Sgs3,CG10345,beat-IIa,beat-VII
GO:0006457	biological	protein folding	4	104	0.136426	Cct5,Hsp22,CG8336,Cnx99A
GO:0004806	molecular	triglyceride lipase activity	2	39	0.136549	CG31091,CG31089,CG6296,CG6295
GO:0008298	biological	intracellular mRNA localization	3	61	0.137058	spir,SmD3,bic
GO:0046680	biological	response to DDT	1	4	0.138411	Cyp6g1
GO:0005682	cellular	U5 snRNP	1	9	0.13865	Prp8
GO:0034212	molecular	peptide N-acetyltransferase activity	1	5	0.138738	CG3967
GO:0042578	molecular	phosphoric ester hydrolase activity	8	206	0.138838	dnc,Pde11,CG10376,Lar,aay,CG10426,CG6036,Ptp99A
GO:0046686	biological	response to cadmium ion	1	7	0.139044	Hmt-1
GO:0019843	molecular	rRNA binding	1	11	0.139052	mRpS6
GO:0035001	biological	dorsal trunk growth, open tracheal system	1	7	0.139157	vari
GO:0004571	molecular	mannosyl-oligosaccharide 1,2-alpha-mannosidase activity	1	5	0.139257	CG31202
GO:0016053	biological	organic acid biosynthetic process	3	76	0.139515	aay,Fad2,Pxt
GO:0046394	biological	carboxylic acid biosynthetic process	3	76	0.139515	aay,Fad2,Pxt
GO:0016829	molecular	lyase activity	5	123	0.139839	CG8525,CAH2,CG31183,CG14877,CG3590,Ald
GO:0005576	cellular	extracellular region	15	511	0.140855	beat-IIIa,beat-IIIc,CG10186,spi,CG10651,CheB38b,CheB38a,CheB38c,CG9331,Sgs3,Lsp2,Pxd,Mur89F,beat-IIa,beat-VII,CG31077,capa
GO:0032093	molecular	SAM domain binding	1	2	0.141761	Lar
GO:0050790	biological	regulation of catalytic activity	8	206	0.142129	Msp-300,CG7742,CG12620,CG6380,ik2,msn,fry,RasGAP1,CycA
GO:0031099	biological	regeneration	2	15	0.14219	Top3alpha,NijA
GO:0045170	cellular	spectrosome	1	6	0.142387	CycA
GO:0022836	molecular	gated channel activity	8	154	0.142391	Ir7d,Ir7e,Ir7f,Ir7g,nAcRalpha-7E,GluRIIB,Irk3,CG3814,Nmda1,Shab,Ir68a,trp
GO:0022839	molecular	ion gated channel activity	8	154	0.142391	Ir7d,Ir7e,Ir7f,Ir7g,nAcRalpha-7E,GluRIIB,Irk3,CG3814,Nmda1,Shab,Ir68a,trp
GO:0000930	cellular	gamma-tubulin complex	1	8	0.142509	Grip71
GO:0007317	biological	regulation of pole plasm oskar mRNA localization	2	27	0.142551	bic,enc
GO:0060281	biological	regulation of oocyte development	2	27	0.142551	bic,enc
GO:0042051	biological	compound eye photoreceptor development	4	42	0.143079	CadN,CadN2,Lar,Atx2
GO:0005616	cellular	larval serum protein complex	1	5	0.143665	Lsp2
GO:0051383	biological	kinetochore organization	1	7	0.143762	cid
GO:0016311	biological	dephosphorylation	5	109	0.144822	CG10376,Lar,CG10426,CG6036,Ptp99A
GO:0051231	biological	spindle elongation	3	79	0.145178	Pomp,cid,Klp67A
GO:0009636	biological	response to toxic substance	2	22	0.145284	Cyp6g1,Cyp6g2,Hmt-1
GO:0006979	biological	response to oxidative stress	4	85	0.145578	CG10211,Hsp22,Pxd,Pxt
GO:0019748	biological	secondary metabolic process	4	88	0.145774	dia,Cyp6g1,Shc,Fad2
GO:0000307	cellular	cyclin-dependent protein kinase holoenzyme complex	1	7	0.145997	CycA
GO:0019908	cellular	nuclear cyclin-dependent protein kinase holoenzyme complex	1	7	0.145997	CycA
GO:0035207	biological	negative regulation of hemocyte proliferation	1	5	0.146196	pxb
GO:0005885	cellular	Arp2/3 protein complex	1	9	0.146301	Arpc2
GO:0061136	biological	regulation of proteasomal protein catabolic process	1	9	0.146533	Pomp
GO:0060560	biological	developmental growth involved in morphogenesis	5	60	0.146604	dnc,CadN,CadN2,Lar,vari
GO:0002786	biological	regulation of antibacterial peptide production	2	23	0.146982	PGRP-LC,Hel89B
GO:0002808	biological	regulation of antibacterial peptide biosynthetic process	2	23	0.146982	PGRP-LC,Hel89B
GO:0007059	biological	chromosome segregation	4	99	0.147931	cid,Klp67A,RasGAP1,CycA
GO:0051276	biological	chromosome organization	9	410	0.148009	Hel25E,spir,tou,cid,enc,RasGAP1,CycA,mor,tara
GO:0051180	biological	vitamin transport	1	4	0.149436	CG42235
GO:0003678	molecular	DNA helicase activity	2	40	0.149498	rec,Hel89B
GO:0048038	molecular	quinone binding	1	4	0.149502	CG11913
GO:0005774	cellular	vacuolar membrane	1	10	0.149556	Hmt-1
GO:0008329	molecular	pattern recognition receptor activity	1	7	0.149612	PGRP-LC
GO:0001934	biological	positive regulation of protein phosphorylation	2	26	0.149742	msn,fry
GO:0016717	molecular	oxidoreductase activity, acting on paired donors, with oxidation of a pair of donors resulting in the reduction of molecular oxygen to two molecules of water	1	10	0.149992	Fad2
GO:0006998	biological	nuclear envelope organization	1	6	0.150021	Lam
GO:0005784	cellular	Sec61 translocon complex	1	8	0.150173	CG8860
GO:0071256	cellular	translocon complex	1	8	0.150173	CG8860
GO:0048676	biological	axon extension	2	7	0.150207	CadN,Lar
GO:0009595	biological	detection of biotic stimulus	1	5	0.150253	PGRP-LC
GO:0016045	biological	detection of bacterium	1	5	0.150253	PGRP-LC
GO:0015849	biological	organic acid transport	3	55	0.150836	CG8785,CG32079,Ncc69
GO:0046942	biological	carboxylic acid transport	3	55	0.150836	CG8785,CG32079,Ncc69
GO:0001012	molecular	RNA polymerase II regulatory region DNA binding	4	47	0.151118	amos,Hr38,cad,en
GO:0044093	biological	positive regulation of molecular function	4	76	0.151438	ik2,msn,fry,RasGAP1
GO:0045448	biological	mitotic cell cycle, embryonic	2	28	0.151508	dia,CycA
GO:0044283	biological	small molecule biosynthetic process	4	113	0.151777	CG10268,aay,Fad2,Pxt
GO:0031224	cellular	intrinsic to membrane	34	1146	0.152748	Ir7d,Ir7e,Ir7f,Ir7g,TrissinR,Ddr,Gr36a,Gr36b,Gr36c,CadN,CadN2,Irk3,CG13078,CG13077,spi,Lar,CG9317,CG8860,CG3790,Shab,Teh4,Teh2,Teh3,PGRP-LC,PGRP-LF,Or67b,CG33696,RasGAP1,CG32053,CG32054,CG42825,NijA,Ir68a,Sug,Rh7,GRHRII,Ncc69,CG10960,CG5404,Hmt-1,CG31183,CG10345,beat-IIa,Lgr1,CG42235,CG12290,Gr98b,beat-VI,trp
GO:0005381	molecular	iron ion transmembrane transporter activity	1	7	0.152936	MCO3
GO:0002813	biological	regulation of biosynthetic process of antibacterial peptides active against Gram-negative bacteria	1	7	0.15363	PGRP-LC
GO:0005656	cellular	pre-replicative complex	1	9	0.153749	rec
GO:0019220	biological	regulation of phosphate metabolic process	7	166	0.154648	Msp-300,CG7742,CG12620,CG6380,msn,fry,RasGAP1,CycA
GO:0051174	biological	regulation of phosphorus metabolic process	7	166	0.154648	Msp-300,CG7742,CG12620,CG6380,msn,fry,RasGAP1,CycA
GO:0042690	biological	negative regulation of crystal cell differentiation	1	4	0.154851	srp
GO:0007603	biological	phototransduction, visible light	1	8	0.155199	trp
GO:0021556	biological	central nervous system formation	1	5	0.156401	dan
GO:0034059	biological	response to anoxia	1	6	0.156567	trp
GO:0001047	molecular	core promoter binding	1	7	0.156726	Brf
GO:0009409	biological	response to cold	1	11	0.15687	Hsp26
GO:0048675	biological	axon extension	3	22	0.157008	dnc,CadN,CadN2
GO:0034453	biological	microtubule anchoring	1	10	0.15713	Klp67A
GO:0016780	molecular	phosphotransferase activity, for other substituted phosphate groups	1	10	0.157246	bbc
GO:0031012	cellular	extracellular matrix	5	86	0.157256	LanB2,Sgs3,Mur89F,Tb,TwdlQ
GO:0031430	cellular	M band	1	8	0.157302	Ald
GO:0032101	biological	regulation of response to external stimulus	3	28	0.157593	CadN,Arr1,Lar
GO:0042462	biological	eye photoreceptor cell development	4	44	0.157615	CadN,CadN2,Lar,Atx2
GO:0004112	molecular	cyclic-nucleotide phosphodiesterase activity	2	7	0.157712	dnc,Pde11
GO:0004114	molecular	3',5'-cyclic-nucleotide phosphodiesterase activity	2	7	0.157712	dnc,Pde11
GO:0005230	molecular	extracellular ligand-gated ion channel activity	4	59	0.157818	nAcRalpha-7E,GluRIIB,CG3814,Nmda1,Ir68a
GO:0048134	biological	germ-line cyst formation	2	22	0.158098	enc,wah
GO:0048471	cellular	perinuclear region of cytoplasm	3	38	0.158117	Msp-300,Hakai,wash
GO:0035011	biological	melanotic encapsulation of foreign target	2	26	0.158382	dia,Shc
GO:0006260	biological	DNA replication	3	66	0.158608	CG10262,EndoG,rec
GO:0046983	molecular	protein dimerization activity	9	294	0.159326	CG14014,Oli,CadN,amos,tj,Nf-YB,cid,PGRP-LC,trp
GO:0044770	biological	cell cycle phase transition	2	23	0.159727	spi,CycA
GO:0030588	biological	pseudocleavage	1	9	0.159801	dia
GO:0030589	biological	pseudocleavage involved in syncytial blastoderm formation	1	9	0.159801	dia
GO:0051641	biological	cellular localization	5	107	0.160195	Msp-300,Lam,spir,SmD3,EndoG,bic
GO:0008431	molecular	vitamin E binding	1	11	0.16028	CG33514
GO:0055070	biological	copper ion homeostasis	1	9	0.160552	MCO3
GO:0015381	molecular	high affinity sulfate transmembrane transporter activity	1	8	0.160603	CG5404
GO:0010389	biological	regulation of G2/M transition of mitotic cell cycle	1	9	0.160632	CycA
GO:0052745	molecular	inositol phosphate phosphatase activity	1	13	0.160815	CG10426
GO:0008188	molecular	neuropeptide receptor activity	4	46	0.16274	TrissinR,CG33696,GRHRII,Lgr1
GO:0008528	molecular	G-protein coupled peptide receptor activity	4	46	0.16274	TrissinR,CG33696,GRHRII,Lgr1
GO:0005938	cellular	cell cortex	4	66	0.162947	spir,dia,msn,fry
GO:0016529	cellular	sarcoplasmic reticulum	1	6	0.163798	Scp2
GO:0016682	molecular	oxidoreductase activity, acting on diphenols and related substances as donors, oxygen as acceptor	1	6	0.163974	MCO3
GO:0042026	biological	protein refolding	1	8	0.164062	Hsp22
GO:0006013	biological	mannose metabolic process	1	10	0.164141	alpha-Man-IIb
GO:0004620	molecular	phospholipase activity	2	39	0.164515	CG14034,CG6296,CG6295
GO:0008016	biological	regulation of heart contraction	2	16	0.164626	Shab,capa
GO:0016337	biological	cell-cell adhesion	7	80	0.16469	beat-IIIa,beat-IIIc,CadN,CadN2,beat-IIa,beat-VII
GO:0045451	biological	pole plasm oskar mRNA localization	2	33	0.164738	spir,SmD3
GO:0071705	biological	nitrogen compound transport	5	131	0.166807	Hel25E,CG8785,CG32079,Ncc69,Hmt-1
GO:0035162	biological	embryonic hemopoiesis	1	5	0.167502	srp
GO:0033036	biological	macromolecule localization	7	158	0.167505	Lam,slam,spir,dia,SmD3,bic,trp
GO:0061057	biological	peptidoglycan recognition protein signaling pathway	1	10	0.168067	PGRP-LC,PGRP-LF
GO:0031344	biological	regulation of cell projection organization	5	72	0.16898	CadN,ham,Lar,dia,fry
GO:1900424	biological	regulation of defense response to bacterium	2	26	0.169743	PGRP-LC,Hel89B
GO:0009968	biological	negative regulation of signal transduction	9	174	0.169945	ct,Arr1,MESR3,swm,msn,PGRP-LF,RasGAP1,klu,scyl
GO:0046943	molecular	carboxylic acid transmembrane transporter activity	4	87	0.170058	CG8785,CG3790,CG32079,CG32081,Ncc69
GO:0008507	molecular	sodium:iodide symporter activity	1	7	0.170385	CG42235
GO:0015373	molecular	monovalent anion:sodium symporter activity	1	7	0.170385	CG42235
GO:0007111	biological	cytokinesis after meiosis II	1	10	0.170557	dia
GO:0007386	biological	compartment pattern specification	1	3	0.170978	en
GO:0000077	biological	DNA damage checkpoint	3	79	0.171263	CHES-1-like,wah,Ald
GO:0060572	biological	morphogenesis of an epithelial bud	1	3	0.171417	ct
GO:0061332	biological	Malpighian tubule bud morphogenesis	1	3	0.171417	ct
GO:0072079	biological	nephron tubule formation	1	3	0.171417	ct
GO:0051287	molecular	NAD binding	2	36	0.172064	CG9331,CG11913
GO:0005342	molecular	organic acid transmembrane transporter activity	4	89	0.172172	CG8785,CG3790,CG32079,CG32081,Ncc69
GO:0045495	cellular	pole plasm	1	12	0.17221	SmD3
GO:0007292	biological	female gamete generation	9	202	0.173431	dnc,ct,Lar,spir,wash,msn,enc,wah,mor
GO:0048477	biological	oogenesis	9	202	0.173431	dnc,ct,Lar,spir,wash,msn,enc,wah,mor
GO:0035317	biological	imaginal disc-derived wing hair organization	2	20	0.173528	Cip4,fry
GO:0015101	molecular	organic cation transmembrane transporter activity	2	42	0.173704	CG9317,CG3790
GO:0006403	biological	RNA localization	3	63	0.173839	spir,SmD3,bic
GO:0020037	molecular	heme binding	5	131	0.174329	Cyp28d2,Cyp28d1,CG10211,Cyp6g1,Cyp6g2,Pxd,Pxt
GO:0045678	biological	positive regulation of R7 cell differentiation	1	5	0.174466	RasGAP1
GO:0043695	biological	detection of pheromone	1	13	0.174973	CheB38b,CheB38a,CheB38c
GO:0030018	cellular	Z disc	2	23	0.175999	Msp-300,Ald
GO:0004871	molecular	signal transducer activity	20	475	0.177119	GluRIIB,TrissinR,Ddr,Gr36a,Gr36b,Gr36c,Lar,Hr38,CG3814,Nmda1,msn,CG32249,PGRP-LC,Or67b,CG33696,Ir68a,Rh7,GRHRII,CG31183,Lgr1,CG12290,Gr98b,Ptp99A
GO:0060089	molecular	molecular transducer activity	20	475	0.177119	GluRIIB,TrissinR,Ddr,Gr36a,Gr36b,Gr36c,Lar,Hr38,CG3814,Nmda1,msn,CG32249,PGRP-LC,Or67b,CG33696,Ir68a,Rh7,GRHRII,CG31183,Lgr1,CG12290,Gr98b,Ptp99A
GO:0042327	biological	positive regulation of phosphorylation	2	30	0.177132	msn,fry
GO:0001706	biological	endoderm formation	1	4	0.17737	srp
GO:0010948	biological	negative regulation of cell cycle process	2	33	0.177683	CycA,Rbf2,mor
GO:0050839	molecular	cell adhesion molecule binding	3	24	0.178034	CadN,CadN2,Hakai
GO:0001948	molecular	glycoprotein binding	1	4	0.178142	cv-d
GO:0043394	molecular	proteoglycan binding	1	4	0.178142	cv-d
GO:0043395	molecular	heparan sulfate proteoglycan binding	1	4	0.178142	cv-d
GO:0048099	biological	anterior/posterior lineage restriction, imaginal disc	1	4	0.178176	en
GO:0060288	biological	formation of a compartment boundary	1	4	0.178412	ct
GO:0008271	molecular	secondary active sulfate transmembrane transporter activity	1	9	0.178562	CG5404
GO:0007093	biological	mitotic cell cycle checkpoint	3	84	0.178684	CHES-1-like,wah,Ald
GO:0008094	molecular	DNA-dependent ATPase activity	2	42	0.179886	rec,Hel89B
GO:0035050	biological	embryonic heart tube development	2	19	0.180873	CHES-1-like,srp
GO:0016791	molecular	phosphatase activity	6	173	0.181431	CG10376,Lar,aay,CG10426,CG6036,Ptp99A
GO:0035007	biological	regulation of melanization defense response	1	7	0.181495	PGRP-LC
GO:0016236	biological	macroautophagy	1	9	0.181582	Atg8b
GO:0048865	biological	stem cell fate commitment	1	5	0.181674	spi
GO:0015698	biological	inorganic anion transport	2	30	0.181811	Ncc69,CG5404
GO:0005652	cellular	nuclear lamina	1	11	0.181919	Lam
GO:0009404	biological	toxin metabolic process	1	10	0.183183	Cyp6g1
GO:0017143	biological	insecticide metabolic process	1	10	0.183183	Cyp6g1
GO:0045087	biological	innate immune response	4	83	0.184032	dia,PGRP-LC,PGRP-LF,Shc,Hel89B
GO:0048568	biological	embryonic organ development	1	6	0.185004	srp
GO:0004520	molecular	endodeoxyribonuclease activity	1	16	0.185339	EndoG
GO:0032270	biological	positive regulation of cellular protein metabolic process	3	63	0.185928	Pomp,msn,fry
GO:0051247	biological	positive regulation of protein metabolic process	3	63	0.185928	Pomp,msn,fry
GO:0031523	cellular	Myb complex	1	12	0.186017	Rbf2
GO:0065009	biological	regulation of molecular function	9	248	0.187106	CHES-1-like,Msp-300,CG7742,CG12620,CG6380,ik2,msn,fry,RasGAP1,CycA
GO:0046906	molecular	tetrapyrrole binding	5	132	0.187676	Cyp28d2,Cyp28d1,CG10211,Cyp6g1,Cyp6g2,Pxd,Pxt
GO:0007110	biological	cytokinesis after meiosis I	1	11	0.187998	dia
GO:0007060	biological	male meiosis chromosome segregation	1	9	0.188568	Klp67A
GO:0042461	biological	photoreceptor cell development	4	47	0.18879	CadN,CadN2,Lar,Atx2
GO:0030176	cellular	integral to endoplasmic reticulum membrane	1	11	0.189072	CG8860
GO:0002807	biological	positive regulation of antimicrobial peptide biosynthetic process	2	27	0.189728	PGRP-LC,Hel89B
GO:0034250	biological	positive regulation of cellular amide metabolic process	2	27	0.189728	PGRP-LC,Hel89B
GO:0055114	biological	oxidation-reduction process	12	487	0.189974	Cyp28d2,Cyp28d1,CG10211,CG9331,Cyp6g1,Cyp6g2,CG32068,Fad2,Pxd,CREG,Pxt,CG11913,MCO3,CG6142
GO:0015103	molecular	inorganic anion transmembrane transporter activity	3	57	0.19066	CG10413,Ncc69,CG5404
GO:0019932	biological	second-messenger-mediated signaling	2	17	0.192496	dnc,trp
GO:0031570	biological	DNA integrity checkpoint	3	82	0.193593	CHES-1-like,wah,Ald
GO:0008026	molecular	ATP-dependent helicase activity	3	85	0.193798	Hel25E,rec,Hel89B
GO:0070035	molecular	purine NTP-dependent helicase activity	3	85	0.193798	Hel25E,rec,Hel89B
GO:0044255	biological	cellular lipid metabolic process	6	206	0.194051	CG14034,CG10268,bbc,Fad2,CG10426,Pxt
GO:0016476	biological	regulation of embryonic cell shape	2	30	0.194283	dia,msn
GO:0000226	biological	microtubule cytoskeleton organization	8	301	0.19496	Hel25E,Grip71,ik2,dia,Pomp,SmD3,Cct5,wash,SmF,cid,Klp67A,CG6118
GO:0042401	biological	cellular biogenic amine biosynthetic process	1	8	0.19541	CG4300
GO:0009994	biological	oocyte differentiation	1	11	0.195585	Atx2
GO:0048585	biological	negative regulation of response to stimulus	9	191	0.195699	ct,Arr1,MESR3,swm,msn,PGRP-LF,RasGAP1,klu,scyl
GO:0007056	biological	spindle assembly involved in female meiosis	1	13	0.195822	Grip71
GO:0006383	biological	transcription from RNA polymerase III promoter	1	13	0.19587	Brf
GO:0007568	biological	aging	1	9	0.196073	Lam
GO:0006497	biological	protein lipidation	2	46	0.196465	Hsp67Bc,app
GO:0019955	molecular	cytokine binding	1	5	0.197579	cv-d
GO:0016336	biological	establishment or maintenance of polarity of larval imaginal disc epithelium	1	5	0.198236	sds22
GO:0019094	biological	pole plasm mRNA localization	2	39	0.198535	spir,SmD3
GO:0021952	biological	central nervous system projection neuron axonogenesis	1	6	0.198656	en
GO:0042391	biological	regulation of membrane potential	2	22	0.198688	Irk3,Shab
GO:0007080	biological	mitotic metaphase plate congression	1	12	0.19904	cid
GO:0008258	biological	head involution	3	37	0.1994	Hakai,scyl,srp
GO:0006631	biological	fatty acid metabolic process	2	50	0.201716	Fad2,Pxt
GO:0015277	molecular	kainate selective glutamate receptor activity	1	9	0.202255	GluRIIB
GO:0007412	biological	axon target recognition	2	16	0.203566	CadN,Lar
GO:0010562	biological	positive regulation of phosphorus metabolic process	2	33	0.203957	msn,fry
GO:0045937	biological	positive regulation of phosphate metabolic process	2	33	0.203957	msn,fry
GO:0022402	biological	cell cycle process	14	585	0.204207	CHES-1-like,Hel25E,Lam,Grip71,spi,dia,Pomp,SmD3,Cct5,SmF,cid,enc,Klp67A,RasGAP1,CycA,CG6118,wah,rec,Ald
GO:0016126	biological	sterol biosynthetic process	1	10	0.205652	CG10268
GO:0006044	biological	N-acetylglucosamine metabolic process	1	9	0.205774	Oscillin
GO:0051635	molecular	bacterial cell surface binding	1	13	0.205974	PGRP-LC
GO:0007414	biological	axonal defasciculation	2	13	0.206037	beat-IIa,Ptp99A
GO:0008020	molecular	G-protein coupled photoreceptor activity	1	8	0.206092	Rh7
GO:0007316	biological	pole plasm RNA localization	2	40	0.206349	spir,SmD3
GO:0008272	biological	sulfate transport	1	11	0.206363	CG5404
GO:0015116	molecular	sulfate transmembrane transporter activity	1	11	0.206363	CG5404
GO:0051179	biological	localization	8	193	0.206458	Msp-300,Lam,slam,spir,dia,SmD3,EndoG,bic,trp
GO:0008745	molecular	N-acetylmuramoyl-L-alanine amidase activity	1	13	0.206611	PGRP-LC,PGRP-LF
GO:0048569	biological	post-embryonic organ development	3	30	0.206898	Msp-300,wah,srp
GO:0016298	molecular	lipase activity	3	82	0.207501	CG14034,CG31091,CG31089,CG6296,CG6295
GO:0046693	biological	sperm storage	1	7	0.208273	lobo
GO:0015651	molecular	quaternary ammonium group transmembrane transporter activity	1	11	0.208926	CG3790
GO:0007155	biological	cell adhesion	11	185	0.209419	Ddr,beat-IIIa,beat-IIIc,CadN,CadN2,Lar,NijA,CG10345,beat-IIa,beat-VII
GO:0042810	biological	pheromone metabolic process	1	9	0.209572	Fad2
GO:0023057	biological	negative regulation of signaling	9	183	0.209907	ct,Arr1,MESR3,swm,msn,PGRP-LF,RasGAP1,klu,scyl
GO:0035316	biological	non-sensory hair organization	2	22	0.210275	Cip4,fry
GO:0033043	biological	regulation of organelle organization	6	169	0.211206	spir,Arpc2,ik2,wash,CycA,Atx2
GO:0005743	cellular	mitochondrial inner membrane	2	54	0.211513	EndoG,Hmt-1
GO:0044249	biological	cellular biosynthetic process	18	828	0.211672	Msp-300,tj,CG10268,CG10262,Nf-YB,EndoG,bbc,mRpS6,CG34455,CG4447,aay,Fad2,TfIIEalpha,CG4300,rec,CG31183,CG3590,Brf,Pxt,Cnx99A
GO:0031427	biological	response to methotrexate	1	11	0.211844	Hsp67Bc
GO:0005635	cellular	nuclear envelope	2	34	0.212662	Msp-300,Lam
GO:0051098	biological	regulation of binding	1	12	0.212883	CycA
GO:0043549	biological	regulation of kinase activity	3	64	0.212892	msn,fry,CycA
GO:0045859	biological	regulation of protein kinase activity	3	64	0.212892	msn,fry,CycA
GO:0051338	biological	regulation of transferase activity	3	64	0.212892	msn,fry,CycA
GO:0051336	biological	regulation of hydrolase activity	5	124	0.213071	Msp-300,CG7742,CG12620,CG6380,ik2,RasGAP1
GO:0007516	biological	hemocyte development	1	6	0.213105	srp
GO:0010648	biological	negative regulation of cell communication	9	185	0.213147	ct,Arr1,MESR3,swm,msn,PGRP-LF,RasGAP1,klu,scyl
GO:0007492	biological	endoderm development	1	8	0.214821	srp
GO:0021955	biological	central nervous system neuron axonogenesis	1	7	0.215386	en
GO:1901618	molecular	organic hydroxy compound transmembrane transporter activity	1	12	0.215446	CG3790
GO:0042562	molecular	hormone binding	1	10	0.215662	GRHRII
GO:0001838	biological	embryonic epithelial tube formation	1	6	0.216203	ct
GO:0000270	biological	peptidoglycan metabolic process	1	14	0.216814	PGRP-LC,PGRP-LF
GO:0006027	biological	glycosaminoglycan catabolic process	1	14	0.216814	PGRP-LC,PGRP-LF
GO:0009253	biological	peptidoglycan catabolic process	1	14	0.216814	PGRP-LC,PGRP-LF
GO:0042834	molecular	peptidoglycan binding	1	14	0.216814	PGRP-LC,PGRP-LF
GO:0051128	biological	regulation of cellular component organization	16	459	0.217467	CadN,ham,Lar,spir,Arpc2,ik2,dia,wash,bic,msn,enc,Cip4,fry,CycA,Atx2,wah
GO:0006805	biological	xenobiotic metabolic process	1	13	0.217523	Cyp6g1
GO:0004888	molecular	transmembrane signaling receptor activity	15	348	0.217922	GluRIIB,TrissinR,Ddr,Gr36a,Gr36b,Gr36c,Lar,CG3814,Nmda1,Or67b,CG33696,Ir68a,Rh7,GRHRII,Lgr1,CG12290,Gr98b,Ptp99A
GO:0030513	biological	positive regulation of BMP signaling pathway	1	6	0.218707	cv-d
GO:0030288	cellular	outer membrane-bounded periplasmic space	1	8	0.218713	GluRIIB
GO:0042597	cellular	periplasmic space	1	8	0.218713	GluRIIB
GO:0010181	molecular	FMN binding	1	11	0.218718	CREG
GO:0022843	molecular	voltage-gated cation channel activity	3	33	0.218772	Irk3,Shab,trp
GO:0046671	biological	negative regulation of retinal cell programmed cell death	1	8	0.218946	spi
GO:0046673	biological	negative regulation of compound eye retinal cell programmed cell death	1	8	0.218946	spi
GO:0045749	biological	negative regulation of S phase of mitotic cell cycle	1	11	0.219291	Rbf2,mor
GO:0043933	biological	macromolecular complex subunit organization	13	631	0.220099	Msp-300,Hel25E,Grip71,Hakai,spir,Arpc2,ik2,dia,Pomp,SmD3,Cct5,wash,SmF,cid,Shab,Klp67A,CG6118
GO:0048588	biological	developmental cell growth	4	44	0.220389	dnc,CadN,CadN2,Lar
GO:0008514	molecular	organic anion transmembrane transporter activity	4	101	0.220735	CG8785,CG3790,CG32079,CG32081,Ncc69
GO:0046665	biological	amnioserosa maintenance	1	5	0.222481	srp
GO:0007282	biological	cystoblast division	1	11	0.22273	enc
GO:0006470	biological	protein dephosphorylation	4	82	0.222989	CG10376,Lar,CG6036,Ptp99A
GO:0090066	biological	regulation of anatomical structure size	5	111	0.223712	spir,Arpc2,vari,wash,Atx2
GO:0010975	biological	regulation of neuron projection development	4	52	0.223889	CadN,ham,Lar,fry
GO:0005201	molecular	extracellular matrix structural constituent	2	27	0.223997	Sgs3,Mur89F
GO:0046534	biological	positive regulation of photoreceptor cell differentiation	1	7	0.224107	RasGAP1
GO:0001709	biological	cell fate determination	8	134	0.224193	ct,amos,spi,en,enc,klu,srp,msi
GO:0051606	biological	detection of stimulus	7	192	0.225025	Ir7d,Ir7e,Ir7f,Ir7g,Arr1,CheB38b,CheB38a,CheB38c,PGRP-LC,Or67b,Ir68a,trp
GO:0006821	biological	chloride transport	1	8	0.225818	Ncc69
GO:0006461	biological	protein complex assembly	5	142	0.225949	Grip71,dia,cid,Shab,Klp67A
GO:0006820	biological	anion transport	4	102	0.226066	CG8785,CG32079,Ncc69,CG5404
GO:0006351	biological	transcription, DNA-dependent	4	111	0.226184	Msp-300,tj,Nf-YB,Brf
GO:0050662	molecular	coenzyme binding	4	129	0.22712	CG9331,CREG,CG11913,CG6142
GO:0005215	molecular	transporter activity	22	846	0.227597	Ir7d,Ir7e,Ir7f,Ir7g,nAcRalpha-7E,GluRIIB,CG10413,Irk3,CG9317,CG8860,CG8785,CG3790,CG3814,Nmda1,Shab,CG33514,CG32053,CG32054,CG42825,CG32079,CG32081,Ir68a,Ncc69,CG10960,CG5404,cv-d,Hmt-1,CG31262,MCO3,CG42235,CG33970,trp
GO:0032507	biological	maintenance of protein location in cell	2	40	0.227941	dia,Klp67A
GO:0043094	biological	cellular metabolic compound salvage	1	14	0.229866	CG34455
GO:0005605	cellular	basal lamina	1	5	0.230058	LanB2
GO:0004930	molecular	G-protein coupled receptor activity	8	178	0.231365	TrissinR,Gr36a,Gr36b,Gr36c,CG33696,Rh7,GRHRII,Lgr1,CG12290,Gr98b
GO:0001704	biological	formation of primary germ layer	1	6	0.231755	srp
GO:0008812	molecular	choline dehydrogenase activity	1	15	0.23196	CG6142
GO:0008355	biological	olfactory learning	4	55	0.23197	dnc,Mob2,pxb,trp
GO:0007049	biological	cell cycle	4	107	0.232411	ct,spi,dia,CycA
GO:0051299	biological	centrosome separation	1	12	0.232562	Klp67A
GO:0007306	biological	eggshell chorion assembly	1	19	0.232851	Pxd
GO:0045841	biological	negative regulation of mitotic metaphase/anaphase transition	1	14	0.233497	CycA
GO:0016063	biological	rhodopsin biosynthetic process	1	9	0.236095	Cnx99A
GO:0033554	biological	cellular response to stress	10	386	0.236172	CHES-1-like,Top3alpha,msn,Hsp67Bc,scyl,wah,Atg8b,msi,Ald,trp
GO:0016405	molecular	CoA-ligase activity	1	13	0.236395	CG8834
GO:0016878	molecular	acid-thiol ligase activity	1	13	0.236395	CG8834
GO:0071456	biological	cellular response to hypoxia	2	26	0.236818	CHES-1-like,msi
GO:9999999	-	unknown function	50	2808	0.238127
GO:0015711	biological	organic anion transport	3	71	0.238591	CG8785,CG32079,Ncc69
GO:0036293	biological	response to decreased oxygen levels	3	56	0.238733	CHES-1-like,msi,trp
GO:0070482	biological	response to oxygen levels	3	56	0.238733	CHES-1-like,msi,trp
GO:0016247	molecular	channel regulator activity	1	14	0.239011	Teh4,Teh2,Teh3
GO:0048096	biological	chromatin-mediated maintenance of transcription	1	8	0.239157	tara
GO:0006400	biological	tRNA modification	1	16	0.239225	CG10189
GO:0035215	biological	genital disc development	2	14	0.239274	cad,en
GO:0016021	cellular	integral to membrane	32	1126	0.239348	Ir7d,Ir7e,Ir7f,Ir7g,TrissinR,Ddr,Gr36a,Gr36b,Gr36c,CadN,CadN2,Irk3,CG13078,CG13077,spi,Lar,CG9317,CG8860,CG3790,Shab,Teh4,Teh2,Teh3,PGRP-LC,PGRP-LF,Or67b,CG33696,CG32053,CG32054,CG42825,NijA,Ir68a,Sug,Rh7,GRHRII,Ncc69,CG10960,CG5404,Hmt-1,CG31183,CG10345,beat-IIa,Lgr1,CG42235,CG12290,Gr98b,trp
GO:0030594	molecular	neurotransmitter receptor activity	4	53	0.239422	TrissinR,CG33696,GRHRII,Lgr1
GO:0008080	molecular	N-acetyltransferase activity	2	53	0.239616	CG17681,CG5783,CG3967
GO:0005244	molecular	voltage-gated ion channel activity	3	40	0.239751	Irk3,Shab,trp
GO:0022832	molecular	voltage-gated channel activity	3	40	0.239751	Irk3,Shab,trp
GO:0045035	biological	sensory organ precursor cell division	1	10	0.23982	ik2
GO:0022857	molecular	transmembrane transporter activity	20	742	0.240432	Ir7d,Ir7e,Ir7f,Ir7g,nAcRalpha-7E,GluRIIB,CG10413,Irk3,CG9317,CG8860,CG8785,CG3790,CG3814,Nmda1,Shab,CG32053,CG32054,CG42825,CG32079,CG32081,Ir68a,Ncc69,CG10960,CG5404,Hmt-1,MCO3,CG42235,CG33970,trp
GO:0008610	biological	lipid biosynthetic process	4	117	0.241038	CG10268,bbc,Fad2,Pxt
GO:0048542	biological	lymph gland development	2	18	0.241668	SmD3,srp
GO:0033631	biological	cell-cell adhesion mediated by integrin	1	3	0.241733	CadN
GO:0044331	biological	cell-cell adhesion mediated by cadherin	1	3	0.241733	CadN
GO:0019722	biological	calcium-mediated signaling	1	9	0.24226	trp
GO:0051924	biological	regulation of calcium ion transport	1	7	0.242345	Cnx99A
GO:0009794	biological	regulation of mitotic cell cycle, embryonic	1	9	0.242702	CycA
GO:0006629	biological	lipid metabolic process	8	316	0.242727	CG14034,CG10268,bbc,Fad2,CG10426,Pxt,CG31091,CG31089,CG6296,CG6295
GO:0010769	biological	regulation of cell morphogenesis involved in differentiation	4	54	0.24312	CadN,ham,Lar,fry
GO:0071900	biological	regulation of protein serine/threonine kinase activity	2	39	0.243339	msn,CycA
GO:0009059	biological	macromolecule biosynthetic process	11	480	0.243438	Msp-300,tj,CG10262,Nf-YB,EndoG,mRpS6,CG4447,TfIIEalpha,CG4300,rec,Brf
GO:0009187	biological	cyclic nucleotide metabolic process	3	33	0.243508	dnc,Pde11,CG31183
GO:0006950	biological	response to stress	19	796	0.244111	CHES-1-like,CG3294,CG10211,Top3alpha,sick,ik2,dia,msn,PGRP-LC,PGRP-LF,Hsp67Bc,Hsp67Bb,Hsp22,CG4461,Hsp26,Shc,scyl,wah,Hel89B,srp,CG10345,Pxd,Pxt,Atg8b,msi,Ald,trp
GO:0031941	cellular	filamentous actin	1	8	0.244615	wash
GO:1900073	biological	regulation of neuromuscular synaptic transmission	1	10	0.244891	GluRIIB
GO:0016568	biological	chromatin modification	4	126	0.245145	Hel25E,tou,mor,tara
GO:0005918	cellular	septate junction	2	28	0.24515	sdt,vari
GO:0051310	biological	metaphase plate congression	1	16	0.245786	cid
GO:0046154	biological	rhodopsin metabolic process	1	10	0.245929	Cnx99A
GO:0008527	molecular	taste receptor activity	2	60	0.245954	Gr36a,Gr36b,Gr36c,Gr98b
GO:0006310	biological	DNA recombination	2	56	0.245982	Top3alpha,rec
GO:0005737	cellular	cytoplasm	21	793	0.246237	Msp-300,CG7094,Arr1,Grip71,CG10268,spir,cad,SmD3,wash,CG8525,Aats-asp,enc,CG34455,CG34456,Klp67A,aay,fry,RasGAP1,scyl,Mob2,CycA,Atx2,bor,eIF2B-alpha
GO:0007605	biological	sensory perception of sound	3	51	0.246386	ct,dia,trp
GO:0004722	molecular	protein serine/threonine phosphatase activity	2	40	0.246544	CG10376,CG6036
GO:0045666	biological	positive regulation of neuron differentiation	1	8	0.247279	RasGAP1
GO:0008056	biological	ocellus development	1	3	0.248711	rdo
GO:0043044	biological	ATP-dependent chromatin remodeling	1	11	0.248875	mor
GO:0016410	molecular	N-acyltransferase activity	2	55	0.249221	CG17681,CG5783,CG3967
GO:0048859	biological	formation of anatomical boundary	3	30	0.249509	ct,amos,spi
GO:0007426	biological	tracheal outgrowth, open tracheal system	2	25	0.249708	Shc,RasGAP1
GO:0048104	biological	establishment of body hair or bristle planar orientation	1	6	0.251934	app
GO:0050829	biological	defense response to Gram-negative bacterium	2	36	0.252043	sick,PGRP-LC
GO:0004497	molecular	monooxygenase activity	2	38	0.252686	Cyp28d2,Cyp6g2
GO:0007304	biological	chorion-containing eggshell formation	2	32	0.252903	spir,Pxt
GO:0030703	biological	eggshell formation	2	32	0.252903	spir,Pxt
GO:0004721	molecular	phosphoprotein phosphatase activity	4	88	0.253428	CG10376,Lar,CG6036,Ptp99A
GO:0001508	biological	regulation of action potential	1	3	0.254545	Shab
GO:0015291	molecular	secondary active transmembrane transporter activity	5	158	0.255046	CG10413,CG9317,Ncc69,CG5404,CG42235
GO:0030317	biological	sperm motility	1	10	0.257715	lobo
GO:0001710	biological	mesodermal cell fate commitment	1	6	0.257985	srp
GO:0060795	biological	cell fate commitment involved in formation of primary germ layer	1	6	0.257985	srp
GO:0016788	molecular	hydrolase activity, acting on ester bonds	12	467	0.258063	dnc,CG14034,Pde11,CG10376,Lar,EndoG,aay,CG10426,CG31091,CG31089,CG6036,CG6296,CG6295,Ptp99A
GO:0051607	biological	defense response to virus	1	12	0.258617	PGRP-LC
GO:0001078	molecular	RNA polymerase II core promoter proximal region sequence-specific DNA binding transcription factor activity involved in negative regulation of transcription	2	21	0.258732	en,Rbf2
GO:0000075	biological	cell cycle checkpoint	3	98	0.259369	CHES-1-like,wah,Ald
GO:0005615	cellular	extracellular space	9	341	0.26068	CG14034,Tep5,CG10651,CG17472,CG31680,CheB38b,CheB38a,CheB38c,cv-d,BG642167,CG4815,CG9997,CG14061
GO:0016805	molecular	dipeptidase activity	1	7	0.260908	CG42750
GO:0009309	biological	amine biosynthetic process	1	12	0.261093	CG4300
GO:0045742	biological	positive regulation of epidermal growth factor receptor signaling pathway	1	9	0.261409	spi
GO:1901186	biological	positive regulation of ERBB signaling pathway	1	9	0.261409	spi
GO:0009966	biological	regulation of signal transduction	16	433	0.261446	ct,Msp-300,CG12620,CG6380,Arr1,MESR3,swm,CG10188,spi,msn,PGRP-LF,RasGAP1,klu,scyl,CG10960,cv-d,osa
GO:0008335	biological	female germline ring canal stabilization	1	5	0.261509	Msp-300
GO:0051651	biological	maintenance of location in cell	2	42	0.261766	dia,Klp67A
GO:0045132	biological	meiotic chromosome segregation	2	47	0.264184	Klp67A,RasGAP1
GO:0046670	biological	positive regulation of retinal cell programmed cell death	1	8	0.264887	klu
GO:0046672	biological	positive regulation of compound eye retinal cell programmed cell death	1	8	0.264887	klu
GO:0009069	biological	serine family amino acid metabolic process	1	18	0.264911	aay
GO:0006813	biological	potassium ion transport	3	37	0.265193	Irk3,Shab,Ncc69
GO:0044711	biological	single-organism biosynthetic process	4	147	0.265253	CG10268,aay,Fad2,Pxt
GO:1901988	biological	negative regulation of cell cycle phase transition	1	17	0.265519	CycA
GO:1901991	biological	negative regulation of mitotic cell cycle phase transition	1	17	0.265519	CycA
GO:0032879	biological	regulation of localization	8	206	0.265546	CadN,Lar,bic,enc,Teh4,Teh2,Teh3,wah,Cnx99A,trp
GO:0044448	cellular	cell cortex part	3	56	0.266216	sdt,dia,app
GO:0015294	molecular	solute:cation symporter activity	3	79	0.267937	CG10413,Ncc69,CG42235
GO:0051345	biological	positive regulation of hydrolase activity	2	36	0.268646	ik2,RasGAP1
GO:0007276	biological	gamete generation	10	287	0.268888	dnc,ct,Lar,spir,dia,wash,msn,enc,wah,mor
GO:0045839	biological	negative regulation of mitosis	1	17	0.268983	CycA
GO:0051784	biological	negative regulation of nuclear division	1	17	0.268983	CycA
GO:0016027	cellular	inaD signaling complex	1	10	0.270679	trp
GO:0032774	biological	RNA biosynthetic process	5	160	0.271035	Msp-300,tj,Nf-YB,TfIIEalpha,Brf
GO:0072175	biological	epithelial tube formation	1	7	0.271278	ct
GO:0023051	biological	regulation of signaling	18	490	0.271519	ct,Msp-300,GluRIIB,CG12620,CG6380,Arr1,MESR3,swm,CG10188,spi,msn,Shab,PGRP-LF,RasGAP1,klu,scyl,CG10960,cv-d,osa
GO:0031401	biological	positive regulation of protein modification process	2	41	0.271757	msn,fry
GO:0045611	biological	negative regulation of hemocyte differentiation	1	8	0.271953	srp
GO:0060571	biological	morphogenesis of an epithelial fold	1	8	0.272986	ct
GO:0005217	molecular	intracellular ligand-gated ion channel activity	1	9	0.273311	trp
GO:0000724	biological	double-strand break repair via homologous recombination	1	17	0.27403	Top3alpha
GO:0000725	biological	recombinational repair	1	17	0.27403	Top3alpha
GO:0019866	cellular	organelle inner membrane	2	59	0.274473	EndoG,Hmt-1
GO:0009615	biological	response to virus	1	13	0.27464	PGRP-LC
GO:0019239	molecular	deaminase activity	1	19	0.274903	Oscillin
GO:0017016	molecular	Ras GTPase binding	2	36	0.275719	dia,Cip4
GO:0031267	molecular	small GTPase binding	2	36	0.275719	dia,Cip4
GO:0010646	biological	regulation of cell communication	18	493	0.275767	ct,Msp-300,GluRIIB,CG12620,CG6380,Arr1,MESR3,swm,CG10188,spi,msn,Shab,PGRP-LF,RasGAP1,klu,scyl,CG10960,cv-d,osa
GO:0051270	biological	regulation of cellular component movement	2	25	0.276456	CadN,Lar
GO:0010035	biological	response to inorganic substance	2	45	0.27681	Cyp6g1,Hmt-1
GO:0005249	molecular	voltage-gated potassium channel activity	2	21	0.277	Irk3,Shab
GO:0016339	biological	calcium-dependent cell-cell adhesion	2	22	0.277268	CadN,CadN2
GO:0045597	biological	positive regulation of cell differentiation	2	29	0.277305	RasGAP1,klu
GO:0008293	biological	torso signaling pathway	2	33	0.277864	Shc,RasGAP1
GO:0000287	molecular	magnesium ion binding	2	47	0.278444	aay,CG6036
GO:0006325	biological	chromatin organization	5	286	0.278657	Hel25E,tou,cid,mor,tara
GO:0071902	biological	positive regulation of protein serine/threonine kinase activity	1	12	0.278835	msn
GO:0050774	biological	negative regulation of dendrite morphogenesis	1	7	0.279687	CadN
GO:0048098	biological	antennal joint development	1	4	0.279717	ct
GO:0006644	biological	phospholipid metabolic process	3	97	0.279822	CG14034,bbc,CG10426
GO:0050908	biological	detection of light stimulus involved in visual perception	1	7	0.280019	trp
GO:0035006	biological	melanization defense response	2	35	0.280023	dia,Shc
GO:1901682	molecular	sulfur compound transmembrane transporter activity	1	16	0.280463	CG5404
GO:0070160	cellular	occluding junction	2	31	0.281628	sdt,vari
GO:0015293	molecular	symporter activity	3	81	0.281733	CG10413,Ncc69,CG42235
GO:0032535	biological	regulation of cellular component size	4	90	0.28242	spir,Arpc2,wash,Atx2
GO:0048666	biological	neuron development	5	92	0.282853	CadN,CadN2,ham,Lar,Atx2
GO:0005234	molecular	extracellular-glutamate-gated ion channel activity	2	34	0.283193	GluRIIB,Ir68a
GO:0042045	biological	epithelial fluid transport	1	10	0.283265	capa
GO:0031331	biological	positive regulation of cellular catabolic process	1	15	0.28331	Pomp
GO:0045185	biological	maintenance of protein location	2	44	0.283313	dia,Klp67A
GO:0005544	molecular	calcium-dependent phospholipid binding	1	14	0.283529	Sytalpha
GO:0090306	biological	spindle assembly involved in meiosis	1	18	0.283832	Grip71
GO:0003674	molecular	molecular_function	112	9732	0.2839	dnc,ct,CHES-1-like,Ir7d,Ir7e,Ir7f,Ir7g,sdt,nAcRalpha-7E,CG3294,Msp-300,Cyp28d2,Cyp28d1,CG7742,CG14034,CG14015,Hel25E,Lam,Oscillin,CG14014,GluRIIB,CG9171,TrissinR,Ddr,CG9505,CG12620,CG31784,beat-IIIa,Gr36a,Gr36b,Gr36c,beat-IIIc,CG6380,CG31804,CG7094,Oli,Sytalpha,CadN,CadN2,CG43271,Arr1,CG17681,CG15155,CG5783,CG7200,CG42750,CG10211,Pde11,amos,CG10413,MESR3,CG10376,Faf,Grip71,Irk3,CG10348,ham,tj,CG1…
GO:0022892	molecular	substrate-specific transporter activity	18	684	0.285419	Ir7d,Ir7e,Ir7f,Ir7g,nAcRalpha-7E,GluRIIB,CG10413,Irk3,CG9317,CG8860,CG8785,CG3790,CG3814,Nmda1,Shab,CG32079,CG32081,Ir68a,Ncc69,CG10960,CG5404,cv-d,MCO3,CG42235,trp
GO:0043455	biological	regulation of secondary metabolic process	1	11	0.285954	PGRP-LC
GO:0001748	biological	optic lobe placode development	1	6	0.286173	msn
GO:0007154	biological	cell communication	14	361	0.28636	dnc,sdt,Lam,CG14011,CadN,Pde11,Lar,Arpc2,CG31678,Shab,CycA,tara,Atg8b,eIF2B-alpha
GO:0072348	biological	sulfur compound transport	1	16	0.286585	CG5404
GO:0008306	biological	associative learning	4	64	0.286854	dnc,Mob2,pxb,trp
GO:0019637	biological	organophosphate metabolic process	9	307	0.286923	dnc,CG14034,Pde11,CG8525,bbc,CG34455,CG10426,CG31183,CG3590
GO:0016853	molecular	isomerase activity	3	110	0.287149	Oscillin,Top3alpha,CG8336
GO:0008299	biological	isoprenoid biosynthetic process	1	12	0.289225	CG10268
GO:0003383	biological	apical constriction	1	12	0.289309	dia
GO:0070252	biological	actin-mediated cell contraction	1	12	0.289309	dia
GO:0022604	biological	regulation of cell morphogenesis	7	152	0.2895	CadN,ham,Lar,Arpc2,dia,msn,fry
GO:0014070	biological	response to organic cyclic compound	4	87	0.290572	Hr38,Cyp6g1,Hsp67Bc,Sgs3
GO:0016747	molecular	transferase activity, transferring acyl groups other than amino-acyl groups	4	149	0.291342	CG17681,CG15155,CG5783,CG3967,app,CG4576
GO:0030234	molecular	enzyme regulator activity	11	376	0.292617	Msp-300,CG7742,CG12620,CG6380,CG10188,CG10186,Tep5,CG10262,Oda,msn,RasGAP1,CycA,sds22,eIF2B-alpha
GO:0044425	cellular	membrane part	41	1611	0.29267	Ir7d,Ir7e,Ir7f,Ir7g,sdt,nAcRalpha-7E,Msp-300,GluRIIB,TrissinR,Ddr,Gr36a,Gr36b,Gr36c,CadN,CadN2,Irk3,CG13078,CG13077,spi,Lar,CG9317,vari,CG8860,CG3790,CG3814,Nmda1,Shab,Teh4,Teh2,Teh3,PGRP-LC,PGRP-LF,Or67b,CG33696,RasGAP1,CG32053,CG32054,CG42825,NijA,Ir68a,Sug,Rh7,GRHRII,Ncc69,CG10960,CG5404,Hmt-1,CG31183,CG10345,beat-IIa,Lgr1,CG11913,CG42235,CG12290,CG33970,Gr98b,beat-VI,trp
GO:0005783	cellular	endoplasmic reticulum	5	167	0.294787	spi,Fad2,app,Scp2,Cnx99A
GO:0022891	molecular	substrate-specific transmembrane transporter activity	17	632	0.294967	Ir7d,Ir7e,Ir7f,Ir7g,nAcRalpha-7E,GluRIIB,CG10413,Irk3,CG9317,CG8860,CG8785,CG3790,CG3814,Nmda1,Shab,CG32079,CG32081,Ir68a,Ncc69,CG10960,CG5404,MCO3,CG42235,trp
GO:0016330	biological	second mitotic wave involved in compound eye morphogenesis	1	8	0.295131	spi
GO:0048610	biological	cellular process involved in reproduction	17	586	0.295908	ct,Msp-300,slam,Grip71,spi,spir,SmD3,EndoG,enc,Klp67A,fry,RasGAP1,Atx2,wah,rec,srp,Pxd,Pxt,msi
GO:0031329	biological	regulation of cellular catabolic process	4	104	0.29726	Msp-300,CG7742,Pomp,Hsp67Bc,RasGAP1
GO:0045179	cellular	apical cortex	2	26	0.298054	sdt,app
GO:0001661	biological	conditioned taste aversion	1	3	0.298248	dnc
GO:0009896	biological	positive regulation of catabolic process	1	16	0.298264	Pomp
GO:0007379	biological	segment specification	3	41	0.298473	cad,osa,dan
GO:0003713	molecular	transcription coactivator activity	2	45	0.298939	mor,osa
GO:0000079	biological	regulation of cyclin-dependent protein serine/threonine kinase activity	1	17	0.299076	CycA
GO:0006952	biological	defense response	7	239	0.29954	sick,ik2,dia,PGRP-LC,PGRP-LF,Shc,Hel89B,srp,CG10345
GO:0017111	molecular	nucleoside-triphosphatase activity	13	551	0.300279	Hel25E,sick,Cct5,CG8520,cid,Klp67A,CG3335,rec,Hmt-1,Hel89B,bor,Scp2,CG33970
GO:0048545	biological	response to steroid hormone stimulus	2	30	0.300488	Hr38,Sgs3
GO:0071383	biological	cellular response to steroid hormone stimulus	2	30	0.300488	Hr38,Sgs3
GO:0004521	molecular	endoribonuclease activity	1	23	0.301456	EndoG
GO:0004536	molecular	deoxyribonuclease activity	1	24	0.301685	EndoG
GO:0016538	molecular	cyclin-dependent protein serine/threonine kinase regulator activity	1	18	0.302136	CycA
GO:0051537	molecular	2 iron, 2 sulfur cluster binding	1	15	0.303551	Fdxh
GO:0002052	biological	positive regulation of neuroblast proliferation	1	10	0.304374	klu
GO:0046854	biological	phosphatidylinositol phosphorylation	1	23	0.304395	CG10426
GO:0043190	cellular	ATP-binding cassette (ABC) transporter complex	2	41	0.305356	Hmt-1,CG33970
GO:0009058	biological	biosynthetic process	18	902	0.305618	Msp-300,tj,CG10268,CG10262,Nf-YB,EndoG,bbc,mRpS6,CG34455,CG4447,aay,Fad2,TfIIEalpha,CG4300,rec,CG31183,CG3590,Brf,Pxt,Cnx99A
GO:0031226	cellular	intrinsic to plasma membrane	8	169	0.306026	CadN,CadN2,PGRP-LC,PGRP-LF,RasGAP1,GRHRII,CG10345,beat-IIa,trp
GO:0040012	biological	regulation of locomotion	2	20	0.306065	CadN,Lar
GO:0042689	biological	regulation of crystal cell differentiation	1	7	0.308234	srp
GO:0046914	molecular	transition metal ion binding	26	1077	0.309966	CG3294,Cyp28d2,Cyp28d1,CG10348,ham,swm,Top3alpha,Hakai,CG10366,CG10631,CG2617,Hr38,tou,Cyp6g1,Cyp6g2,CG43444,PGRP-LC,PGRP-LF,CG8003,klu,Fad2,CG7512,CG11534,app,CG4328,CG32105,alpha-Man-IIb,srp,Pxd,Brf,MCO3,CG6036
GO:0000118	cellular	histone deacetylase complex	1	19	0.31052	simj
GO:0050801	biological	ion homeostasis	3	70	0.310581	Irk3,Shab,MCO3
GO:0016322	biological	neuron remodeling	1	17	0.310852	ik2
GO:0042551	biological	neuron maturation	1	17	0.310852	ik2
GO:0048589	biological	developmental growth	7	129	0.311441	dnc,CadN,CadN2,Top3alpha,Lar,vari,NijA
GO:0051640	biological	organelle localization	2	28	0.31162	Msp-300,EndoG
GO:0007095	biological	mitotic G2 DNA damage checkpoint	2	66	0.311948	wah,Ald
GO:0051234	biological	establishment of localization	30	1319	0.31226	nAcRalpha-7E,Msp-300,Hel25E,Lam,GluRIIB,Sytalpha,Arr1,CG10413,Irk3,spir,CG9317,dia,CG8860,CG8785,CG3790,cid,msn,Shab,CG33514,PGRP-LC,Klp67A,CG32053,CG32054,CG42825,CG32079,CG32081,Sug,Ncc69,CG10960,CG5404,cv-d,Hmt-1,CG31262,CG42235,CG33970,capa,trp,Cog7
GO:0035166	biological	post-embryonic hemopoiesis	1	8	0.312754	srp
GO:0035167	biological	larval lymph gland hemopoiesis	1	8	0.312754	srp
GO:0050954	biological	sensory perception of mechanical stimulus	3	63	0.312999	ct,dia,trp
GO:0016125	biological	sterol metabolic process	1	16	0.313365	CG10268
GO:0000775	cellular	chromosome, centromeric region	1	23	0.314235	cid
GO:0007422	biological	peripheral nervous system development	5	82	0.3144	ct,spi,SmD3,aay,CycA
GO:0070593	biological	dendrite self-avoidance	1	8	0.315009	fry
GO:0009593	biological	detection of chemical stimulus	4	133	0.315273	Ir7d,Ir7e,Ir7f,Ir7g,CheB38b,CheB38a,CheB38c,Or67b,Ir68a
GO:0005231	molecular	excitatory extracellular ligand-gated ion channel activity	3	52	0.315359	nAcRalpha-7E,GluRIIB,Ir68a
GO:0007448	biological	anterior/posterior pattern specification, imaginal disc	2	18	0.315447	cad,en
GO:0032147	biological	activation of protein kinase activity	1	13	0.315529	msn
GO:0008284	biological	positive regulation of cell proliferation	3	47	0.316117	spi,cad,klu
GO:0016679	molecular	oxidoreductase activity, acting on diphenols and related substances as donors	1	15	0.316313	MCO3
GO:0004553	molecular	hydrolase activity, hydrolyzing O-glycosyl compounds	3	98	0.316531	CG14015,alpha-Man-IIb,CG31202
GO:0031572	biological	G2 DNA damage checkpoint	2	67	0.316658	wah,Ald
GO:0001227	molecular	RNA polymerase II transcription regulatory region sequence-specific DNA binding transcription factor activity involved in negative regulation of transcription	2	22	0.317022	en,Rbf2
GO:0042688	biological	crystal cell differentiation	1	8	0.317128	srp
GO:0045815	biological	positive regulation of gene expression, epigenetic	1	14	0.31714	tara
GO:0006334	biological	nucleosome assembly	1	132	0.317421	cid
GO:0007279	biological	pole cell formation	1	18	0.317848	dia
GO:0016462	molecular	pyrophosphatase activity	13	559	0.318419	Hel25E,sick,Cct5,CG8520,cid,Klp67A,CG3335,rec,Hmt-1,Hel89B,bor,Scp2,CG33970
GO:0048311	biological	mitochondrion distribution	1	8	0.318566	EndoG
GO:0007090	biological	regulation of S phase of mitotic cell cycle	1	17	0.319087	Rbf2,mor
GO:0033261	biological	regulation of S phase	1	17	0.319087	Rbf2,mor
GO:0016407	molecular	acetyltransferase activity	2	64	0.319621	CG17681,CG5783,CG3967
GO:0071396	biological	cellular response to lipid	2	32	0.322762	Hr38,Sgs3
GO:0044449	cellular	contractile fiber part	2	37	0.323004	Msp-300,Ald
GO:0001932	biological	regulation of protein phosphorylation	3	79	0.323898	msn,fry,CycA
GO:0008013	molecular	beta-catenin binding	1	8	0.324327	CadN
GO:0043498	molecular	cell surface binding	1	17	0.324617	PGRP-LC
GO:0005506	molecular	iron ion binding	4	156	0.324624	Cyp28d2,Cyp28d1,Cyp6g1,Cyp6g2,Fad2,Pxd
GO:0000910	biological	cytokinesis	3	87	0.324758	dia,Klp67A,Fad2
GO:0007377	biological	germ-band extension	1	10	0.324937	cad
GO:0034645	biological	cellular macromolecule biosynthetic process	9	417	0.325153	Msp-300,tj,CG10262,Nf-YB,EndoG,mRpS6,CG4447,rec,Brf
GO:0006366	biological	transcription from RNA polymerase II promoter	2	55	0.325188	Msp-300,tj
GO:0040007	biological	growth	8	160	0.325429	dnc,CadN,CadN2,Top3alpha,Lar,vari,Aats-asp,NijA
GO:0003777	molecular	microtubule motor activity	2	50	0.327918	cid,Klp67A
GO:0008305	cellular	integrin complex	1	8	0.328032	Msp-300
GO:0005891	cellular	voltage-gated calcium channel complex	1	6	0.330276	trp
GO:0034704	cellular	calcium channel complex	1	6	0.330276	trp
GO:0006333	biological	chromatin assembly or disassembly	1	129	0.330587	cid
GO:0043280	biological	positive regulation of cysteine-type endopeptidase activity involved in apoptotic process	1	16	0.330923	ik2
GO:2001056	biological	positive regulation of cysteine-type endopeptidase activity	1	16	0.330923	ik2
GO:0033206	biological	cytokinesis after meiosis	1	24	0.331021	dia
GO:0072686	cellular	mitotic spindle	1	18	0.331021	Lam
GO:0065002	biological	intracellular protein transmembrane transport	1	20	0.331145	CG8860
GO:0071806	biological	protein transmembrane transport	1	20	0.331145	CG8860
GO:0010033	biological	response to organic substance	10	263	0.33219	dnc,Jwa,spi,Hr38,CheB38b,CheB38a,CheB38c,Cyp6g1,Hsp67Bc,aay,CG3967,Sgs3,pxb
GO:0033627	biological	cell adhesion mediated by integrin	1	7	0.332965	CadN
GO:0016702	molecular	oxidoreductase activity, acting on single donors with incorporation of molecular oxygen, incorporation of two atoms of oxygen	1	33	0.33315	CG32068
GO:1901615	biological	organic hydroxy compound metabolic process	4	125	0.333943	CG10268,dia,Shc,CG6142
GO:0019706	molecular	protein-cysteine S-palmitoleyltransferase activity	1	21	0.333949	app
GO:0019707	molecular	protein-cysteine S-acyltransferase activity	1	21	0.333949	app
GO:0008513	molecular	secondary active organic cation transmembrane transporter activity	1	24	0.334048	CG9317
GO:0005355	molecular	glucose transmembrane transporter activity	1	15	0.334411	CG10960
GO:0002805	biological	regulation of antimicrobial peptide biosynthetic process	2	39	0.334722	PGRP-LC,Hel89B
GO:0034248	biological	regulation of cellular amide metabolic process	2	39	0.334722	PGRP-LC,Hel89B
GO:1901576	biological	organic substance biosynthetic process	17	856	0.335251	Msp-300,tj,CG10268,CG10262,Nf-YB,EndoG,bbc,mRpS6,CG34455,CG4447,aay,Fad2,TfIIEalpha,CG4300,rec,CG31183,CG3590,Brf,Pxt
GO:0016798	molecular	hydrolase activity, acting on glycosyl bonds	3	103	0.335404	CG14015,alpha-Man-IIb,CG31202
GO:2000602	biological	regulation of interphase of mitotic cell cycle	1	19	0.336337	Rbf2,mor
GO:0042995	cellular	cell projection	6	136	0.336648	Arr1,Lar,Mob2,lobo,Ptp99A,CG31036,trp
GO:0000977	molecular	RNA polymerase II regulatory region sequence-specific DNA binding	3	45	0.337425	Hr38,cad,en
GO:0005216	molecular	ion channel activity	8	212	0.339989	Ir7d,Ir7e,Ir7f,Ir7g,nAcRalpha-7E,GluRIIB,Irk3,CG3814,Nmda1,Shab,Ir68a,trp
GO:0016818	molecular	hydrolase activity, acting on acid anhydrides, in phosphorus-containing anhydrides	13	566	0.340475	Hel25E,sick,Cct5,CG8520,cid,Klp67A,CG3335,rec,Hmt-1,Hel89B,bor,Scp2,CG33970
GO:0048082	biological	regulation of adult chitin-containing cuticle pigmentation	1	13	0.340573	Hr38
GO:0031225	cellular	anchored to membrane	1	6	0.341424	beat-VI
GO:0006399	biological	tRNA metabolic process	2	75	0.341583	CG10189,Aats-asp
GO:0007485	biological	imaginal disc-derived male genitalia development	1	8	0.341725	en
GO:0006694	biological	steroid biosynthetic process	1	20	0.342037	CG10268
GO:0002700	biological	regulation of production of molecular mediator of immune response	2	40	0.342358	PGRP-LC,Hel89B
GO:0002784	biological	regulation of antimicrobial peptide production	2	40	0.342358	PGRP-LC,Hel89B
GO:0018345	biological	protein palmitoylation	1	22	0.342464	app
GO:0051258	biological	protein polymerization	1	20	0.342775	Klp67A
GO:0019827	biological	stem cell maintenance	3	59	0.343348	klu,wah,msi
GO:0000900	molecular	translation repressor activity, nucleic acid binding	1	8	0.343507	msi
GO:0090079	molecular	translation regulator activity, nucleic acid binding	1	8	0.343507	msi
GO:0022804	molecular	active transmembrane transporter activity	8	297	0.3442	CG10413,CG9317,CG8860,Ncc69,CG5404,Hmt-1,CG42235,CG33970
GO:0042044	biological	fluid transport	1	13	0.344437	capa
GO:0032320	biological	positive regulation of Ras GTPase activity	1	11	0.344615	RasGAP1
GO:0007486	biological	imaginal disc-derived female genitalia development	1	5	0.344642	en
GO:0030540	biological	female genitalia development	1	5	0.344642	en
GO:0045786	biological	negative regulation of cell cycle	2	44	0.344801	CycA,Rbf2,mor
GO:0045177	cellular	apical part of cell	2	32	0.345548	dia,fry
GO:0032268	biological	regulation of cellular protein metabolic process	7	225	0.345648	Pomp,msn,Hsp67Bc,fry,CycA,msi,eIF2B-alpha
GO:0015075	molecular	ion transmembrane transporter activity	15	553	0.345765	Ir7d,Ir7e,Ir7f,Ir7g,nAcRalpha-7E,GluRIIB,CG10413,Irk3,CG9317,CG8785,CG3790,CG3814,Nmda1,Shab,CG32079,CG32081,Ir68a,Ncc69,CG5404,MCO3,CG42235,trp
GO:0016701	molecular	oxidoreductase activity, acting on single donors with incorporation of molecular oxygen	1	34	0.347151	CG32068
GO:0045676	biological	regulation of R7 cell differentiation	1	11	0.347378	RasGAP1
GO:0046529	biological	imaginal disc fusion, thorax closure	1	14	0.34782	msn
GO:0016860	molecular	intramolecular oxidoreductase activity	1	29	0.348559	Oscillin
GO:0031347	biological	regulation of defense response	2	47	0.349561	PGRP-LC,Hel89B
GO:0006720	biological	isoprenoid metabolic process	1	19	0.350359	CG10268
GO:0045664	biological	regulation of neuron differentiation	5	88	0.350438	CadN,ham,Lar,fry,RasGAP1
GO:0016817	molecular	hydrolase activity, acting on acid anhydrides	13	570	0.350639	Hel25E,sick,Cct5,CG8520,cid,Klp67A,CG3335,rec,Hmt-1,Hel89B,bor,Scp2,CG33970
GO:0035023	biological	regulation of Rho protein signal transduction	2	26	0.350743	Msp-300,CG10188
GO:0017053	cellular	transcriptional repressor complex	1	19	0.35092	simj
GO:0044459	cellular	plasma membrane part	15	364	0.351306	sdt,nAcRalpha-7E,Msp-300,GluRIIB,CadN,CadN2,vari,CG3814,Nmda1,Shab,PGRP-LC,PGRP-LF,RasGAP1,GRHRII,CG10345,beat-IIa,trp
GO:0046008	biological	regulation of female receptivity, post-mating	1	15	0.352959	CG9997
GO:0030536	biological	larval feeding behavior	1	15	0.353332	klu
GO:0032873	biological	negative regulation of stress-activated MAPK cascade	1	14	0.353875	PGRP-LF
GO:0046329	biological	negative regulation of JNK cascade	1	14	0.353875	PGRP-LF
GO:0070303	biological	negative regulation of stress-activated protein kinase signaling cascade	1	14	0.353875	PGRP-LF
GO:0006582	biological	melanin metabolic process	2	49	0.354028	dia,Shc
GO:0071407	biological	cellular response to organic cyclic compound	2	38	0.354656	Hr38,Sgs3
GO:0090100	biological	positive regulation of transmembrane receptor protein serine/threonine kinase signaling pathway	1	11	0.355516	cv-d
GO:0022838	molecular	substrate-specific channel activity	8	217	0.355672	Ir7d,Ir7e,Ir7f,Ir7g,nAcRalpha-7E,GluRIIB,Irk3,CG3814,Nmda1,Shab,Ir68a,trp
GO:0008081	molecular	phosphoric diester hydrolase activity	2	30	0.357594	dnc,Pde11
GO:0002697	biological	regulation of immune effector process	2	42	0.358083	PGRP-LC,Hel89B
GO:0000314	cellular	organellar small ribosomal subunit	1	31	0.358298	mRpS6
GO:0005763	cellular	mitochondrial small ribosomal subunit	1	31	0.358298	mRpS6
GO:0045186	biological	zonula adherens assembly	1	10	0.359097	sdt
GO:0005251	molecular	delayed rectifier potassium channel activity	1	5	0.360724	Shab
GO:0007131	biological	reciprocal meiotic recombination	1	26	0.361039	rec
GO:0035825	biological	reciprocal DNA recombination	1	26	0.361039	rec
GO:0001703	biological	gastrulation with mouth forming first	1	12	0.361662	cad
GO:0010004	biological	gastrulation involving germ band extension	1	12	0.361662	cad
GO:0042048	biological	olfactory behavior	5	97	0.361791	dnc,Mob2,pxb,CG14509,trp
GO:0042277	molecular	peptide binding	1	17	0.362026	GRHRII
GO:0009894	biological	regulation of catabolic process	4	111	0.36378	Msp-300,CG7742,Pomp,Hsp67Bc,RasGAP1
GO:0030522	biological	intracellular receptor signaling pathway	1	15	0.363801	Hr38
GO:2000179	biological	positive regulation of neural precursor cell proliferation	1	11	0.364016	klu
GO:0015149	molecular	hexose transmembrane transporter activity	1	18	0.3647	CG10960
GO:1901700	biological	response to oxygen-containing compound	7	184	0.365727	dnc,Jwa,spi,Hsp67Bc,aay,CG3967,Sgs3,pxb
GO:0030866	biological	cortical actin cytoskeleton organization	1	21	0.365746	Arpc2
GO:0007469	biological	antennal development	1	9	0.366283	ct
GO:0046915	molecular	transition metal ion transmembrane transporter activity	1	19	0.366534	MCO3
GO:0007526	biological	larval somatic muscle development	1	12	0.366771	wah
GO:0031253	cellular	cell projection membrane	1	12	0.368549	trp
GO:0050962	biological	detection of light stimulus involved in sensory perception	1	10	0.368916	trp
GO:0051082	molecular	unfolded protein binding	2	64	0.369712	Cct5,Cnx99A
GO:0050767	biological	regulation of neurogenesis	6	116	0.369876	CadN,ham,Lar,fry,RasGAP1,klu
GO:0035186	biological	syncytial blastoderm mitotic cell cycle	1	17	0.370159	CycA
GO:0005884	cellular	actin filament	1	19	0.370747	dia
GO:0000022	biological	mitotic spindle elongation	2	77	0.371416	Pomp,cid
GO:0002759	biological	regulation of antimicrobial humoral response	2	45	0.371901	PGRP-LC,Hel89B
GO:0002920	biological	regulation of humoral immune response	2	45	0.371901	PGRP-LC,Hel89B
GO:0051646	biological	mitochondrion localization	1	11	0.371976	EndoG
GO:0030145	molecular	manganese ion binding	1	19	0.372427	CG6036
GO:0044451	cellular	nucleoplasm part	8	343	0.372789	CHES-1-like,Nf-YB,wash,simj,TfIIEalpha,wah,rec,Rbf2,Brf
GO:0031227	cellular	intrinsic to endoplasmic reticulum membrane	1	21	0.372914	CG8860
GO:0043409	biological	negative regulation of MAPK cascade	1	15	0.372989	PGRP-LF
GO:0007062	biological	sister chromatid cohesion	1	21	0.37314	RasGAP1
GO:0004383	molecular	guanylate cyclase activity	1	14	0.374286	CG31183,CG14877
GO:0019933	biological	cAMP-mediated signaling	1	6	0.37481	dnc
GO:0004089	molecular	carbonate dehydratase activity	1	16	0.375	CAH2
GO:0048469	biological	cell maturation	1	22	0.375132	ik2
GO:0033205	biological	cell cycle cytokinesis	1	28	0.375538	dia
GO:0033218	molecular	amide binding	1	18	0.375838	GRHRII
GO:0007564	biological	regulation of chitin-based cuticle tanning	1	14	0.376063	Hr38
GO:0048079	biological	regulation of cuticle pigmentation	1	16	0.376157	Hr38
GO:0009581	biological	detection of external stimulus	3	60	0.376825	Arr1,PGRP-LC,trp
GO:0016746	molecular	transferase activity, transferring acyl groups	4	170	0.377416	CG17681,CG15155,CG5783,CG3967,app,CG4576
GO:0010950	biological	positive regulation of endopeptidase activity	1	17	0.377748	ik2
GO:0007631	biological	feeding behavior	2	29	0.378459	dnc,klu
GO:0006406	biological	mRNA export from nucleus	1	23	0.379963	Hel25E
GO:0007005	biological	mitochondrion organization	2	57	0.381774	Top3alpha,EndoG
GO:0042052	biological	rhabdomere development	2	35	0.381835	fry,Mob2
GO:0045088	biological	regulation of innate immune response	1	20	0.382853	PGRP-LC
GO:0047555	molecular	3',5'-cyclic-GMP phosphodiesterase activity	1	5	0.384014	Pde11
GO:0006275	biological	regulation of DNA replication	1	17	0.385194	CG10262
GO:0000212	biological	meiotic spindle organization	1	25	0.385461	Grip71
GO:0010952	biological	positive regulation of peptidase activity	1	18	0.385697	ik2
GO:0016049	biological	cell growth	4	69	0.385973	dnc,CadN,CadN2,Lar
GO:0036315	biological	cellular response to sterol	1	13	0.386128	Sgs3
GO:0071390	biological	cellular response to ecdysone	1	13	0.386128	Sgs3
GO:1901655	biological	cellular response to ketone	1	13	0.386128	Sgs3
GO:0008544	biological	epidermis development	1	13	0.386308	Hr38
GO:0019318	biological	hexose metabolic process	2	66	0.387704	alpha-Man-IIb,Ald
GO:0015145	molecular	monosaccharide transmembrane transporter activity	1	21	0.387728	CG10960
GO:0045930	biological	negative regulation of mitotic cell cycle	1	18	0.388107	Rbf2,mor
GO:0007612	biological	learning	4	72	0.388133	dnc,Mob2,pxb,trp
GO:0007315	biological	pole plasm assembly	1	16	0.388205	spir
GO:0050673	biological	epithelial cell proliferation	1	11	0.388224	spi
GO:0061331	biological	epithelial cell proliferation involved in Malpighian tubule morphogenesis	1	11	0.388224	spi
GO:2001013	biological	epithelial cell proliferation involved in renal tubule morphogenesis	1	11	0.388224	spi
GO:0016877	molecular	ligase activity, forming carbon-sulfur bonds	1	22	0.38887	CG8834
GO:0003725	molecular	double-stranded RNA binding	1	17	0.389303	Msp-300
GO:0030727	biological	germarium-derived female germ-line cyst formation	1	12	0.390591	wah
GO:0042176	biological	regulation of protein catabolic process	1	16	0.390883	Pomp
GO:0003755	molecular	peptidyl-prolyl cis-trans isomerase activity	1	28	0.391293	CG8336
GO:0007173	biological	epidermal growth factor receptor signaling pathway	2	35	0.391937	spi,Shc
GO:0038127	biological	ERBB signaling pathway	2	35	0.391937	spi,Shc
GO:0005887	cellular	integral to plasma membrane	7	159	0.392181	CadN,CadN2,PGRP-LC,PGRP-LF,GRHRII,CG10345,beat-IIa,trp
GO:0042127	biological	regulation of cell proliferation	6	142	0.392593	spi,cad,klu,app,pxb,sds22
GO:0008104	biological	protein localization	4	98	0.392847	Lam,slam,dia,trp
GO:0015450	molecular	P-P-bond-hydrolysis-driven protein transmembrane transporter activity	1	24	0.39326	CG8860
GO:0005245	molecular	voltage-gated calcium channel activity	1	9	0.39334	trp
GO:0016328	cellular	lateral plasma membrane	1	11	0.394365	vari
GO:0035003	cellular	subapical complex	1	13	0.394567	sdt
GO:0009611	biological	response to wounding	2	55	0.394956	CG3294,msn
GO:0007096	biological	regulation of exit from mitosis	1	10	0.395301	CycA
GO:0060284	biological	regulation of cell development	9	216	0.395629	CadN,ham,spi,Lar,bic,enc,Cip4,fry,RasGAP1,klu
GO:0005604	cellular	basement membrane	1	12	0.396287	LanB2
GO:0006810	biological	transport	28	1264	0.39655	nAcRalpha-7E,Msp-300,Hel25E,GluRIIB,Sytalpha,Arr1,CG10413,Irk3,spir,CG9317,dia,CG8860,CG8785,CG3790,Shab,CG33514,PGRP-LC,CG32053,CG32054,CG42825,CG32079,CG32081,Sug,Ncc69,CG10960,CG5404,cv-d,Hmt-1,CG31262,CG42235,CG33970,capa,trp,Cog7
GO:0033301	biological	cell cycle comprising mitosis without cytokinesis	1	19	0.396608	CycA
GO:0007010	biological	cytoskeleton organization	11	452	0.396782	Msp-300,Hel25E,Grip71,spir,Arpc2,ik2,dia,Pomp,SmD3,Cct5,wash,SmF,cid,Klp67A,CG6118
GO:0043547	biological	positive regulation of GTPase activity	1	15	0.398186	RasGAP1
GO:0046427	biological	positive regulation of JAK-STAT cascade	1	21	0.398401	CG10960
GO:0035290	biological	trunk segmentation	1	10	0.39849	en
GO:0034703	cellular	cation channel complex	2	23	0.399883	Shab,trp
GO:0007438	biological	oenocyte development	1	8	0.400761	spi
GO:0003013	biological	circulatory system process	1	8	0.402185	spi
GO:0003015	biological	heart process	1	8	0.402185	spi
GO:0051093	biological	negative regulation of developmental process	7	158	0.402368	CadN,spi,Cip4,klu,wah,srp,msi
GO:0019935	biological	cyclic-nucleotide-mediated signaling	1	7	0.403655	dnc
GO:0007601	biological	visual perception	1	15	0.404769	Rh7
GO:0050953	biological	sensory perception of light stimulus	1	15	0.404769	Rh7
GO:0030154	biological	cell differentiation	18	704	0.404783	CG14034,spi,dia,Prp8,SmD3,Oda,Cct5,CG8860,Aats-asp,cbc,cid,CG33514,CG11350,RasGAP1,klu,CG7394,CycA,Atx2,mor,srp,Pxd,lute,osa,CG31097
GO:0016705	molecular	oxidoreductase activity, acting on paired donors, with incorporation or reduction of molecular oxygen	4	171	0.405339	Cyp28d2,Cyp28d1,Cyp6g1,Cyp6g2,Fad2,Pxt
GO:0031966	cellular	mitochondrial membrane	2	74	0.405396	EndoG,Hmt-1
GO:0046958	biological	nonassociative learning	1	7	0.405756	dnc
GO:0000912	biological	assembly of actomyosin apparatus involved in cell cycle cytokinesis	1	16	0.406122	dia
GO:0000915	biological	cytokinesis, actomyosin contractile ring assembly	1	16	0.406122	dia
GO:0097306	biological	cellular response to alcohol	1	15	0.406823	Sgs3
GO:0045297	biological	post-mating behavior	1	22	0.408626	CG9997
GO:0048646	biological	anatomical structure formation involved in morphogenesis	12	371	0.408964	ct,slam,amos,spi,spir,dia,enc,CG4525,srp,Pxd,Pxt,dan
GO:0030048	biological	actin filament-based movement	1	19	0.409104	dia
GO:0051129	biological	negative regulation of cellular component organization	3	92	0.409284	CadN,Cip4,CycA
GO:0015267	molecular	channel activity	8	226	0.41006	Ir7d,Ir7e,Ir7f,Ir7g,nAcRalpha-7E,GluRIIB,Irk3,CG3814,Nmda1,Shab,Ir68a,trp
GO:0022803	molecular	passive transmembrane transporter activity	8	226	0.41006	Ir7d,Ir7e,Ir7f,Ir7g,nAcRalpha-7E,GluRIIB,Irk3,CG3814,Nmda1,Shab,Ir68a,trp
GO:0005154	molecular	epidermal growth factor receptor binding	1	8	0.410304	spi
GO:0005996	biological	monosaccharide metabolic process	2	70	0.411921	alpha-Man-IIb,Ald
GO:0005813	cellular	centrosome	2	65	0.411985	Lam,Cen
GO:0007494	biological	midgut development	2	29	0.411999	Hakai,srp
GO:0034702	cellular	ion channel complex	3	40	0.412376	nAcRalpha-7E,Shab,trp
GO:0051297	biological	centrosome organization	3	122	0.413794	Lam,Grip71,Klp67A
GO:0051240	biological	positive regulation of multicellular organismal process	2	49	0.414207	GluRIIB,RasGAP1
GO:0002831	biological	regulation of response to biotic stimulus	2	51	0.414496	PGRP-LC,Hel89B
GO:0008360	biological	regulation of cell shape	4	112	0.41576	Lar,Arpc2,dia,msn
GO:0006096	biological	glycolysis	1	27	0.415933	Ald
GO:0035151	biological	regulation of tube size, open tracheal system	1	19	0.415949	vari
GO:0051489	biological	regulation of filopodium assembly	1	18	0.416277	dia
GO:0050769	biological	positive regulation of neurogenesis	1	16	0.416319	klu
GO:0000139	cellular	Golgi membrane	1	22	0.416327	alpha-Man-IIb
GO:0016859	molecular	cis-trans isomerase activity	1	31	0.417048	CG8336
GO:0045211	cellular	postsynaptic membrane	2	31	0.417288	nAcRalpha-7E,GluRIIB
GO:0003676	molecular	nucleic acid binding	33	1542	0.417376	ct,CHES-1-like,CG3294,Msp-300,Hel25E,amos,CG10348,ham,tj,CG10189,swm,Top3alpha,Hakai,CG10262,CG10366,Nf-YB,CG10631,CG10949,Hr38,cad,en,tou,EndoG,Aats-asp,cid,CG43444,enc,mRpS6,CG3335,klu,TfIIEalpha,CG4328,CG32105,rec,Rbf2,mor,Hel89B,srp,Brf,osa,dan,msi,CG34362,eIF2B-alpha
GO:0046058	biological	cAMP metabolic process	1	9	0.417569	Pde11
GO:0006352	biological	DNA-dependent transcription, initiation	2	71	0.417733	TfIIEalpha,Brf
GO:0042325	biological	regulation of phosphorylation	3	91	0.418304	msn,fry,CycA
GO:0005089	molecular	Rho guanyl-nucleotide exchange factor activity	2	29	0.418992	Msp-300,CG10188
GO:0043281	biological	regulation of cysteine-type endopeptidase activity involved in apoptotic process	1	21	0.419712	ik2
GO:2000116	biological	regulation of cysteine-type endopeptidase activity	1	21	0.419712	ik2
GO:0019899	molecular	enzyme binding	4	133	0.419748	dia,wash,Cip4,CycA
GO:0034220	biological	ion transmembrane transport	4	116	0.420059	CG8785,CG32079,Ncc69,trp
GO:0007303	biological	cytoplasmic transport, nurse cell to oocyte	1	16	0.421095	Msp-300
GO:0006405	biological	RNA export from nucleus	1	28	0.421173	Hel25E
GO:0007443	biological	Malpighian tubule morphogenesis	2	33	0.42126	ct,cad
GO:0061333	biological	renal tubule morphogenesis	2	33	0.42126	ct,cad
GO:0046834	biological	lipid phosphorylation	1	24	0.422134	CG10426
GO:0045595	biological	regulation of cell differentiation	12	289	0.422254	CadN,ham,spi,Lar,bic,enc,Cip4,fry,RasGAP1,klu,wah,srp,msi
GO:0022603	biological	regulation of anatomical structure morphogenesis	9	227	0.422524	CadN,ham,spi,Lar,Arpc2,dia,msn,fry,RasGAP1,klu
GO:0017085	biological	response to insecticide	1	13	0.422873	Cyp6g1,Cyp6g2
GO:0000070	biological	mitotic sister chromatid segregation	1	23	0.423007	CycA
GO:0035150	biological	regulation of tube size	1	20	0.423239	vari
GO:0035161	biological	imaginal disc lineage restriction	1	11	0.423918	en
GO:0048037	molecular	cofactor binding	4	174	0.424644	CG9331,CREG,CG11913,CG6142
GO:0016491	molecular	oxidoreductase activity	12	616	0.425338	Cyp28d2,Cyp28d1,CG10211,CG9331,Cyp6g1,Cyp6g2,CG32068,Fad2,Pxd,CREG,Pxt,CG11913,MCO3,CG6142
GO:0070588	biological	calcium ion transmembrane transport	1	10	0.425559	trp
GO:0016332	biological	establishment or maintenance of polarity of embryonic epithelium	1	10	0.425907	sdt
GO:0044702	biological	single organism reproductive process	10	324	0.426451	dnc,ct,Lar,spir,dia,wash,msn,enc,wah,mor
GO:0006417	biological	regulation of translation	3	72	0.426764	Hsp67Bc,msi,eIF2B-alpha
GO:0005099	molecular	Ras GTPase activator activity	2	48	0.426944	Msp-300,CG7742,RasGAP1
GO:0007602	biological	phototransduction	2	43	0.426983	Arr1,trp
GO:0030371	molecular	translation repressor activity	1	12	0.427781	msi
GO:0046165	biological	alcohol biosynthetic process	1	22	0.428552	CG10268
GO:0007267	biological	cell-cell signaling	11	307	0.430497	dnc,sdt,Lam,CG14011,Pde11,Arpc2,CG31678,Shab,CycA,tara,eIF2B-alpha
GO:0048135	biological	female germ-line cyst formation	1	14	0.430909	wah
GO:0005773	cellular	vacuole	1	32	0.431227	Atg8b
GO:0031023	biological	microtubule organizing center organization	3	126	0.431881	Lam,Grip71,Klp67A
GO:0007635	biological	chemosensory behavior	5	106	0.432306	dnc,Mob2,pxb,CG14509,trp
GO:0035288	biological	anterior head segmentation	1	7	0.432851	en
GO:0006066	biological	alcohol metabolic process	2	65	0.433338	CG10268,CG6142
GO:0016417	molecular	S-acyltransferase activity	1	27	0.434078	app
GO:0030713	biological	ovarian follicle cell stalk formation	1	17	0.434203	ct
GO:0051235	biological	maintenance of location	2	56	0.43488	dia,Klp67A
GO:0008584	biological	male gonad development	1	9	0.435083	tj
GO:0035289	biological	posterior head segmentation	1	10	0.435561	en
GO:0030865	biological	cortical cytoskeleton organization	1	26	0.43678	Arpc2
GO:0006796	biological	phosphate-containing compound metabolic process	17	648	0.438597	dnc,CG14034,Ddr,CG7094,Pde11,CG10376,Lar,ik2,CG8525,bbc,msn,CG34455,Hsp67Bc,CG10426,CG31183,CG3590,CG6036,Ptp99A
GO:0007293	biological	germarium-derived egg chamber formation	1	21	0.438643	enc
GO:0006302	biological	double-strand break repair	1	31	0.438691	Top3alpha
GO:0007186	biological	G-protein coupled receptor signaling pathway	7	181	0.440688	TrissinR,CG33696,Rh7,GRHRII,Lgr1,CG12290,capa,trp
GO:0030537	biological	larval behavior	2	37	0.440774	Shab,klu
GO:0008033	biological	tRNA processing	1	35	0.441071	CG10189
GO:0048609	biological	multicellular organismal reproductive process	12	378	0.441313	dnc,ct,Lar,spir,dia,wash,msn,enc,wah,mor,lobo,CG9997
GO:0004725	molecular	protein tyrosine phosphatase activity	2	41	0.442716	Lar,Ptp99A
GO:0032501	biological	multicellular organismal process	43	1546	0.443628	dnc,ct,CHES-1-like,CG14034,Lam,Gr36a,Gr36b,Gr36c,CadN,CadN2,amos,spi,Hakai,CG10651,CG17472,CG31680,dia,cad,CheB38b,CheB38a,CheB38c,en,wash,Shab,enc,PGRP-LF,Hsp22,Hsp26,aay,CG3967,Or67b,RasGAP1,dpr6,klu,scyl,Sgs3,Mob2,Sug,Rh7,app,pxb,wah,cv-d,mor,tara,beat-IIa,osa,lobo,dan,msi,BG642167,Gr98b,CG4815,CG9997,CG14061,trp,Jon99Ciii
GO:0009881	molecular	photoreceptor activity	1	13	0.445094	Rh7
GO:0023052	biological	signaling	11	310	0.445117	dnc,sdt,Lam,CG14011,Pde11,Arpc2,CG31678,Shab,CycA,tara,eIF2B-alpha
GO:0044700	biological	single organism signaling	11	310	0.445117	dnc,sdt,Lam,CG14011,Pde11,Arpc2,CG31678,Shab,CycA,tara,eIF2B-alpha
GO:0046872	molecular	metal ion binding	32	1387	0.445234	CG3294,Cyp28d2,Cyp28d1,CadN,CadN2,CG10348,ham,swm,Top3alpha,Hakai,CG10366,CG10631,CG2617,Hr38,tou,EndoG,Cyp6g1,Cyp6g2,CG43444,PGRP-LC,PGRP-LF,aay,CG8003,klu,Fad2,CG7512,CG11534,app,CG4328,CG32105,alpha-Man-IIb,srp,Scp2,Pxd,Brf,MCO3,CG6036,Cnx99A,CG31202
GO:0016409	molecular	palmitoyltransferase activity	1	26	0.445774	app
GO:0005524	molecular	ATP binding	15	628	0.446577	Hel25E,Ddr,CG7094,sick,ik2,Cct5,CG8520,Aats-asp,msn,Klp67A,rec,Hmt-1,CG31183,Hel89B,bor,CG33970
GO:0048565	biological	digestive tract development	2	31	0.447159	Hakai,srp
GO:0007418	biological	ventral midline development	1	9	0.447641	en
GO:0008137	molecular	NADH dehydrogenase (ubiquinone) activity	1	29	0.448458	CG11913
GO:0016655	molecular	oxidoreductase activity, acting on NAD(P)H, quinone or similar compound as acceptor	1	29	0.448458	CG11913
GO:0050136	molecular	NADH dehydrogenase (quinone) activity	1	29	0.448458	CG11913
GO:0005507	molecular	copper ion binding	1	22	0.448529	MCO3
GO:0006576	biological	cellular biogenic amine metabolic process	1	26	0.449206	CG4300
GO:0044106	biological	cellular amine metabolic process	1	26	0.449206	CG4300
GO:0007619	biological	courtship behavior	2	26	0.44931	dnc,Fad2
GO:0051119	molecular	sugar transmembrane transporter activity	1	26	0.449758	CG10960
GO:0048583	biological	regulation of response to stimulus	18	560	0.450161	ct,Msp-300,CG12620,CG6380,CadN,Arr1,MESR3,swm,CG10188,spi,Lar,msn,PGRP-LC,PGRP-LF,RasGAP1,klu,scyl,CG10960,cv-d,Hel89B,osa
GO:0008202	biological	steroid metabolic process	1	27	0.450338	CG10268
GO:0032559	molecular	adenyl ribonucleotide binding	15	630	0.450697	Hel25E,Ddr,CG7094,sick,ik2,Cct5,CG8520,Aats-asp,msn,Klp67A,rec,Hmt-1,CG31183,Hel89B,bor,CG33970
GO:0016059	biological	deactivation of rhodopsin mediated signaling	1	14	0.451299	Arr1
GO:0022400	biological	regulation of rhodopsin mediated signaling pathway	1	14	0.451299	Arr1
GO:0060562	biological	epithelial tube morphogenesis	2	34	0.451476	ct,cad
GO:0065003	biological	macromolecular complex assembly	5	327	0.451537	Grip71,dia,cid,Shab,Klp67A
GO:0046845	biological	branched duct epithelial cell fate determination, open tracheal system	1	9	0.451759	spi
GO:0030554	molecular	adenyl nucleotide binding	15	631	0.452168	Hel25E,Ddr,CG7094,sick,ik2,Cct5,CG8520,Aats-asp,msn,Klp67A,rec,Hmt-1,CG31183,Hel89B,bor,CG33970
GO:0006793	biological	phosphorus metabolic process	17	659	0.453199	dnc,CG14034,Ddr,CG7094,Pde11,CG10376,Lar,ik2,CG8525,bbc,msn,CG34455,Hsp67Bc,CG10426,CG31183,CG3590,CG6036,Ptp99A
GO:0009987	biological	cellular process	86	5731	0.454295	dnc,ct,CHES-1-like,sdt,CG3294,Msp-300,CG14034,Hel25E,Lam,CG14011,TrissinR,Ddr,slam,beat-IIIa,beat-IIIc,CG7094,Sytalpha,CadN,CadN2,Arr1,Pde11,amos,CG10413,CG10376,Grip71,Irk3,ham,tj,CG10194,CG10189,swm,Top3alpha,spi,CG10268,Hakai,CG10262,Lar,Nf-YB,spir,Arpc2,CG31678,ik2,Cen,Hr38,CG9317,dia,Pomp,vari,tou,Prp8,SmD3,Oda,Cct5,EndoG,CG8860,wash,SmF,Cyp6g1,CG8525,CG8785,bic,CG3790,Aats-asp,cbc,cid,bbc,m…
GO:0019731	biological	antibacterial humoral response	1	29	0.455159	PGRP-LC
GO:0032787	biological	monocarboxylic acid metabolic process	2	86	0.455264	Fad2,Pxt
GO:0032318	biological	regulation of Ras GTPase activity	2	51	0.455285	Msp-300,CG7742,RasGAP1
GO:0006397	biological	mRNA processing	5	246	0.455882	CG3294,Hel25E,swm,Prp8,SmD3,SmF,msi
GO:0005829	cellular	cytosol	3	133	0.456292	CG10189,CG3590,eIF2B-alpha
GO:0008285	biological	negative regulation of cell proliferation	2	49	0.458082	pxb,sds22
GO:0051028	biological	mRNA transport	1	29	0.458848	Hel25E
GO:0030071	biological	regulation of mitotic metaphase/anaphase transition	1	33	0.459649	CycA
GO:0050770	biological	regulation of axonogenesis	2	30	0.45979	CadN,Lar
GO:0005085	molecular	guanyl-nucleotide exchange factor activity	3	69	0.460066	Msp-300,CG10188,eIF2B-alpha
GO:0048800	biological	antennal morphogenesis	1	14	0.460852	fry
GO:0000819	biological	sister chromatid segregation	1	27	0.461459	CycA
GO:0048534	biological	hematopoietic or lymphoid organ development	2	39	0.462552	SmD3,srp
GO:1901071	biological	glucosamine-containing compound metabolic process	3	122	0.463419	Oscillin,Mur89F,CG31077
GO:0001666	biological	response to hypoxia	2	51	0.46545	CHES-1-like,msi
GO:0050794	biological	regulation of cellular process	61	2512	0.465638	dnc,ct,CHES-1-like,Msp-300,CG7742,Hel25E,Lam,GluRIIB,TrissinR,Ddr,CG12620,CG6380,Oli,CadN,Arr1,Pde11,amos,MESR3,Grip71,ham,tj,swm,CG10188,spi,CG10262,Lar,spir,Arpc2,ik2,Hr38,dia,cad,Pomp,en,tou,wash,bic,msn,Shab,enc,Cip4,PGRP-LC,PGRP-LF,Hsp67Bc,Shc,CG33696,fry,RasGAP1,simj,klu,scyl,TfIIEalpha,CycA,CG11534,Rh7,app,CG4328,CG32105,GRHRII,CG10960,Atx2,pxb,wah,cv-d,CG31183,Rbf2,mor,Hel89B,srp,tara,Brf…
GO:0045182	molecular	translation regulator activity	1	16	0.465721	msi
GO:0060361	biological	flight	1	9	0.466383	Msp-300
GO:0005575	cellular	cellular_component	105	8236	0.466445	ct,CHES-1-like,Ir7d,Ir7e,Ir7f,Ir7g,sdt,nAcRalpha-7E,CG3294,Msp-300,Cyp28d2,Cyp28d1,CG7742,CG14034,Hel25E,Lam,GluRIIB,TrissinR,Ddr,CG12620,CG31784,beat-IIIa,Gr36a,Gr36b,Gr36c,CG31750,beat-IIIc,CG31804,CG7094,Oli,CadN,CadN2,CG43271,Arr1,CG7200,Pde11,amos,CG10413,MESR3,Jwa,Faf,Grip71,Irk3,CG10348,ham,tj,CG13084,CG13083,CG10189,swm,Top3alpha,CG10188,CG10186,CG10132,Tep5,CG13078,CG13077,spi,msb1l,CG10…
GO:0006040	biological	amino sugar metabolic process	3	123	0.46672	Oscillin,Mur89F,CG31077
GO:0005871	cellular	kinesin complex	1	29	0.467338	Klp67A
GO:0008028	molecular	monocarboxylic acid transmembrane transporter activity	1	29	0.467497	CG3790
GO:0065004	biological	protein-DNA complex assembly	1	146	0.467885	cid
GO:0008239	molecular	dipeptidyl-peptidase activity	1	14	0.469198	CG42750
GO:0006418	biological	tRNA aminoacylation for protein translation	1	39	0.469325	Aats-asp
GO:0043039	biological	tRNA aminoacylation	1	39	0.469325	Aats-asp
GO:0004812	molecular	aminoacyl-tRNA ligase activity	1	39	0.46939	Aats-asp
GO:0016875	molecular	ligase activity, forming carbon-oxygen bonds	1	39	0.46939	Aats-asp
GO:0016876	molecular	ligase activity, forming aminoacyl-tRNA and related compounds	1	39	0.46939	Aats-asp
GO:0006996	biological	organelle organization	20	1131	0.469591	Msp-300,Hel25E,Lam,Grip71,Top3alpha,spir,Arpc2,ik2,dia,Pomp,tou,SmD3,Cct5,EndoG,wash,SmF,cid,enc,Klp67A,fry,RasGAP1,Mob2,CycA,CG6118,mor,tara
GO:0006909	biological	phagocytosis	1	21	0.470193	PGRP-LC
GO:0005267	molecular	potassium channel activity	2	28	0.470794	Irk3,Shab
GO:0031345	biological	negative regulation of cell projection organization	1	17	0.47108	CadN
GO:0048598	biological	embryonic morphogenesis	7	174	0.471859	ct,Hakai,cad,msn,LanB2,scyl,srp
GO:0006120	biological	mitochondrial electron transport, NADH to ubiquinone	1	30	0.47326	CG11913
GO:0030534	biological	adult behavior	5	123	0.473604	dnc,Lam,spi,aay,CG3967,pxb
GO:0005815	cellular	microtubule organizing center	2	72	0.473738	Lam,Cen
GO:0051246	biological	regulation of protein metabolic process	7	255	0.474023	Pomp,msn,Hsp67Bc,fry,CycA,msi,eIF2B-alpha
GO:0043623	biological	cellular protein complex assembly	2	77	0.475122	cid,Klp67A
GO:0043169	molecular	cation binding	32	1410	0.475534	CG3294,Cyp28d2,Cyp28d1,CadN,CadN2,CG10348,ham,swm,Top3alpha,Hakai,CG10366,CG10631,CG2617,Hr38,tou,EndoG,Cyp6g1,Cyp6g2,CG43444,PGRP-LC,PGRP-LF,aay,CG8003,klu,Fad2,CG7512,CG11534,app,CG4328,CG32105,alpha-Man-IIb,srp,Scp2,Pxd,Brf,MCO3,CG6036,Cnx99A,CG31202
GO:0009267	biological	cellular response to starvation	1	23	0.476356	Atg8b
GO:0015144	molecular	carbohydrate transmembrane transporter activity	1	29	0.477137	CG10960
GO:1901476	molecular	carbohydrate transporter activity	1	29	0.477137	CG10960
GO:0051260	biological	protein homooligomerization	1	17	0.477261	Shab
GO:0045879	biological	negative regulation of smoothened signaling pathway	1	17	0.477494	swm
GO:0050909	biological	sensory perception of taste	2	70	0.477668	Gr36a,Gr36b,Gr36c,Gr98b
GO:0005044	molecular	scavenger receptor activity	1	23	0.478242	CG10345
GO:0030203	biological	glycosaminoglycan metabolic process	1	28	0.478854	PGRP-LC,PGRP-LF
GO:0048468	biological	cell development	10	268	0.478938	ct,CadN,CadN2,ham,spi,Lar,EndoG,klu,Atx2,srp,Pxt
GO:0007389	biological	pattern specification process	16	429	0.478992	ct,CHES-1-like,CadN,CadN2,amos,spi,Hakai,cad,en,enc,RasGAP1,app,cv-d,mor,tara,osa,dan
GO:0018958	biological	phenol-containing compound metabolic process	2	61	0.479231	dia,Shc
GO:0032506	biological	cytokinetic process	1	25	0.479959	dia
GO:0035225	biological	determination of genital disc primordium	1	10	0.480132	spi
GO:0034654	biological	nucleobase-containing compound biosynthetic process	7	291	0.480426	Msp-300,tj,Nf-YB,TfIIEalpha,CG31183,CG3590,Brf
GO:0019236	biological	response to pheromone	1	26	0.481517	CheB38b,CheB38a,CheB38c
GO:0042742	biological	defense response to bacterium	3	116	0.481525	sick,PGRP-LC,Hel89B
GO:0009584	biological	detection of visible light	1	15	0.483259	trp
GO:0006997	biological	nucleus organization	1	34	0.483333	Lam
GO:0031090	cellular	organelle membrane	4	172	0.483933	Msp-300,EndoG,alpha-Man-IIb,Hmt-1
GO:0043038	biological	amino acid activation	1	40	0.484848	Aats-asp
GO:0048522	biological	positive regulation of cellular process	20	645	0.485021	GluRIIB,spi,spir,Arpc2,cad,Pomp,tou,wash,msn,PGRP-LC,fry,RasGAP1,klu,TfIIEalpha,CG10960,Atx2,cv-d,mor,Hel89B,srp,tara,Brf,osa
GO:0007430	biological	terminal branching, open tracheal system	1	16	0.485769	Lam
GO:0034728	biological	nucleosome organization	1	143	0.485865	cid
GO:0035160	biological	maintenance of epithelial integrity, open tracheal system	1	12	0.486496	ik2
GO:0007417	biological	central nervous system development	4	84	0.486625	ct,Lam,en,SmD3
GO:0010720	biological	positive regulation of cell development	1	18	0.486868	klu
GO:0031669	biological	cellular response to nutrient levels	1	24	0.487523	Atg8b
GO:0044271	biological	cellular nitrogen compound biosynthetic process	8	356	0.488105	Msp-300,tj,Nf-YB,TfIIEalpha,CG4300,CG31183,CG3590,Brf
GO:0005913	cellular	cell-cell adherens junction	1	15	0.488369	sdt
GO:0042440	biological	pigment metabolic process	3	105	0.489494	dia,Shc,Cnx99A
GO:0030424	cellular	axon	2	42	0.490527	Lar,Ptp99A
GO:0007484	biological	imaginal disc-derived genitalia development	1	10	0.490966	en
GO:0034613	biological	cellular protein localization	1	20	0.491051	Lam
GO:0009055	molecular	electron carrier activity	3	141	0.491055	Cyp28d2,Cyp28d1,Cyp6g1,Cyp6g2,Fdxh
GO:0010627	biological	regulation of intracellular protein kinase cascade	3	97	0.491735	msn,PGRP-LF,CG10960
GO:1901607	biological	alpha-amino acid biosynthetic process	1	37	0.49193	aay
GO:0006974	biological	response to DNA damage stimulus	5	249	0.492525	CHES-1-like,Top3alpha,scyl,wah,Ald
GO:0051705	biological	multi-organism behavior	5	82	0.49407	dnc,CG9171,Fad2,CG6175,pxb
GO:0016318	biological	ommatidial rotation	2	28	0.494353	CadN,CadN2
GO:0050776	biological	regulation of immune response	2	63	0.49471	PGRP-LC,Hel89B
GO:0031965	cellular	nuclear membrane	1	18	0.495392	Msp-300
GO:0006007	biological	glucose catabolic process	1	35	0.495777	Ald
GO:0000502	cellular	proteasome complex	1	28	0.496233	Pomp
GO:0007294	biological	germarium-derived oocyte fate determination	1	29	0.497231	enc
GO:0060491	biological	regulation of cell projection assembly	1	24	0.497275	dia
GO:0004540	molecular	ribonuclease activity	1	44	0.4976	EndoG
GO:0007028	biological	cytoplasm organization	1	24	0.499643	spir
GO:0048523	biological	negative regulation of cellular process	22	738	0.499644	ct,CHES-1-like,Lam,CadN,Arr1,MESR3,swm,spi,en,msn,Cip4,PGRP-LF,RasGAP1,simj,klu,scyl,CycA,pxb,wah,Rbf2,mor,srp,sds22,CREG,msi
GO:0044420	cellular	extracellular matrix part	1	17	0.500353	LanB2
GO:0043408	biological	regulation of MAPK cascade	2	55	0.500618	msn,PGRP-LF
GO:0000381	biological	regulation of alternative mRNA splicing, via spliceosome	2	57	0.501234	Hel25E,CG34362
GO:0045494	biological	photoreceptor cell maintenance	1	16	0.501582	Arr1
GO:0022412	biological	cellular process involved in reproduction in multicellular organism	13	463	0.502123	ct,Msp-300,slam,spi,spir,SmD3,EndoG,enc,fry,Atx2,srp,Pxd,Pxt,msi
GO:0016334	biological	establishment or maintenance of polarity of follicular epithelium	1	24	0.502619	sds22
GO:0005925	cellular	focal adhesion	1	19	0.502641	Lar
GO:0035282	biological	segmentation	3	55	0.503411	Hakai,cad,en
GO:0065007	biological	biological regulation	66	2941	0.503837	dnc,ct,CHES-1-like,Msp-300,CG7742,Hel25E,Lam,GluRIIB,TrissinR,Ddr,CG12620,CG6380,Oli,Sytalpha,CadN,Arr1,Pde11,amos,MESR3,Grip71,Irk3,ham,tj,swm,CG10188,spi,CG10262,Lar,spir,Arpc2,ik2,Hr38,dia,cad,Pomp,vari,en,tou,wash,bic,msn,Shab,enc,Teh4,Teh2,Teh3,Cip4,PGRP-LC,PGRP-LF,Klp67A,Hsp67Bc,Shc,CG33696,fry,RasGAP1,simj,klu,Fad2,scyl,TfIIEalpha,CycA,CG11534,Rh7,app,CG4328,CG32105,GRHRII,CG10960,Atx2,pxb…
GO:2000177	biological	regulation of neural precursor cell proliferation	1	18	0.503866	klu
GO:0022416	biological	chaeta development	2	56	0.503938	Atx2,msi
GO:0046068	biological	cGMP metabolic process	1	13	0.504571	Pde11
GO:0031668	biological	cellular response to extracellular stimulus	1	26	0.504723	Atg8b
GO:0005876	cellular	spindle microtubule	1	24	0.505065	Klp67A
GO:0033993	biological	response to lipid	2	45	0.505571	Hr38,Sgs3
GO:0045596	biological	negative regulation of cell differentiation	5	117	0.505748	CadN,klu,wah,srp,msi
GO:0042058	biological	regulation of epidermal growth factor receptor signaling pathway	2	34	0.50582	spi,osa
GO:1901184	biological	regulation of ERBB signaling pathway	2	34	0.50582	spi,osa
GO:0006726	biological	eye pigment biosynthetic process	1	32	0.50609	Cnx99A
GO:0019320	biological	hexose catabolic process	1	36	0.506636	Ald
GO:0046365	biological	monosaccharide catabolic process	1	36	0.506636	Ald
GO:0043401	biological	steroid hormone mediated signaling pathway	1	18	0.50672	Hr38
GO:0048100	biological	wing disc anterior/posterior pattern formation	1	10	0.508243	en
GO:0010506	biological	regulation of autophagy	1	30	0.508359	Hsp67Bc
GO:0010669	biological	epithelial structure maintenance	1	14	0.508401	ik2
GO:0016321	biological	female meiosis chromosome segregation	1	31	0.509142	RasGAP1
GO:0008354	biological	germ cell migration	2	46	0.509617	slam,srp
GO:0045886	biological	negative regulation of synaptic growth at neuromuscular junction	1	24	0.51006	Cip4
GO:0032989	biological	cellular component morphogenesis	12	369	0.510272	ct,ham,Lar,Arpc2,ik2,en,msn,Shab,fry,Mob2,CG4328,Brf
GO:0003954	molecular	NADH dehydrogenase activity	1	35	0.510368	CG11913
GO:0051168	biological	nuclear export	1	38	0.510544	Hel25E
GO:0009451	biological	RNA modification	1	42	0.511427	CG10189
GO:0044763	biological	single-organism cellular process	77	4244	0.511851	dnc,ct,CHES-1-like,sdt,Msp-300,CG14034,Hel25E,Lam,CG14011,TrissinR,Ddr,slam,beat-IIIa,beat-IIIc,Sytalpha,CadN,CadN2,Arr1,Pde11,amos,CG10413,Grip71,Irk3,ham,CG10194,Top3alpha,spi,Hakai,Lar,spir,Arpc2,CG31678,ik2,Cen,Hr38,CG9317,dia,Pomp,vari,tou,Prp8,SmD3,Oda,Cct5,EndoG,CG8860,wash,SmF,CG8785,bic,CG3790,Aats-asp,cbc,cid,msn,Shab,enc,Cip4,CG33514,CG11350,PGRP-LC,PGRP-LF,Klp67A,Hsp67Bc,Shc,CG33696,f…
GO:0042441	biological	eye pigment metabolic process	1	33	0.512492	Cnx99A
GO:0043324	biological	pigment metabolic process involved in developmental pigmentation	1	33	0.512492	Cnx99A
GO:0043474	biological	pigment metabolic process involved in pigmentation	1	33	0.512492	Cnx99A
GO:0007445	biological	determination of imaginal disc primordium	1	11	0.512946	spi
GO:0030036	biological	actin cytoskeleton organization	4	117	0.513357	Msp-300,spir,Arpc2,dia
GO:0003690	molecular	double-stranded DNA binding	1	24	0.515503	CHES-1-like
GO:0090407	biological	organophosphate biosynthetic process	4	159	0.515543	bbc,CG34455,CG31183,CG3590
GO:0006026	biological	aminoglycan catabolic process	1	31	0.516878	PGRP-LC,PGRP-LF
GO:0005911	cellular	cell-cell junction	3	63	0.517881	sdt,CadN,vari
GO:0023056	biological	positive regulation of signaling	4	144	0.518006	GluRIIB,spi,CG10960,cv-d
GO:0004889	molecular	acetylcholine-activated cation-selective channel activity	1	10	0.519678	nAcRalpha-7E
GO:0005892	cellular	acetylcholine-gated channel complex	1	10	0.519678	nAcRalpha-7E
GO:0016071	biological	mRNA metabolic process	5	265	0.520122	CG3294,Hel25E,swm,Prp8,SmD3,SmF,msi
GO:0044450	cellular	microtubule organizing center part	1	38	0.521342	Grip71
GO:0010741	biological	negative regulation of intracellular protein kinase cascade	1	26	0.521346	PGRP-LF
GO:0010647	biological	positive regulation of cell communication	4	145	0.521753	GluRIIB,spi,CG10960,cv-d
GO:0032870	biological	cellular response to hormone stimulus	2	56	0.522054	Hr38,Sgs3
GO:0000122	biological	negative regulation of transcription from RNA polymerase II promoter	6	145	0.522566	ct,CHES-1-like,en,simj,Rbf2,CREG
GO:0008320	molecular	protein transmembrane transporter activity	1	35	0.522715	CG8860
GO:0022884	molecular	macromolecule transmembrane transporter activity	1	35	0.522715	CG8860
GO:1901214	biological	regulation of neuron death	1	23	0.522742	Atx2
GO:0016765	molecular	transferase activity, transferring alkyl or aryl (other than methyl) groups	1	61	0.522942	CG4300
GO:0031032	biological	actomyosin structure organization	2	48	0.523012	Msp-300,dia
GO:0051961	biological	negative regulation of nervous system development	1	25	0.524523	Cip4
GO:0051964	biological	negative regulation of synapse assembly	1	25	0.524523	Cip4
GO:0007614	biological	short-term memory	1	16	0.524561	dnc
GO:0097367	molecular	carbohydrate derivative binding	3	132	0.524812	PGRP-LC,PGRP-LF,Mur89F,CG31077
GO:0032313	biological	regulation of Rab GTPase activity	1	28	0.524914	Msp-300,CG7742
GO:0051130	biological	positive regulation of cellular component organization	3	94	0.525297	spir,Arpc2,wash
GO:0035148	biological	tube formation	1	19	0.526341	ct
GO:0002121	biological	inter-male aggressive behavior	3	47	0.528367	CG9171,CG6175,pxb
GO:0005747	cellular	mitochondrial respiratory chain complex I	1	38	0.529123	CG11913
GO:0030964	cellular	NADH dehydrogenase complex	1	38	0.529123	CG11913
GO:0045271	cellular	respiratory chain complex I	1	38	0.529123	CG11913
GO:0009306	biological	protein secretion	1	33	0.530092	dia
GO:0043565	molecular	sequence-specific DNA binding	11	287	0.530191	ct,CHES-1-like,tj,Nf-YB,Hr38,cad,en,TfIIEalpha,CG4328,CG32105,srp,Brf
GO:0007519	biological	skeletal muscle tissue development	1	14	0.530592	Msp-300
GO:0033124	biological	regulation of GTP catabolic process	2	58	0.531234	Msp-300,CG7742,RasGAP1
GO:0043087	biological	regulation of GTPase activity	2	58	0.531234	Msp-300,CG7742,RasGAP1
GO:0009725	biological	response to hormone stimulus	2	58	0.531245	Hr38,Sgs3
GO:0005214	molecular	structural constituent of chitin-based cuticle	2	139	0.531959	Tb,TwdlQ
GO:0051052	biological	regulation of DNA metabolic process	1	31	0.532142	CG10262
GO:0035239	biological	tube morphogenesis	4	81	0.532852	ct,cad,Shc,RasGAP1
GO:0044724	biological	single-organism carbohydrate catabolic process	1	39	0.53324	Ald
GO:0005088	molecular	Ras guanyl-nucleotide exchange factor activity	2	45	0.533959	Msp-300,CG10188
GO:0006873	biological	cellular ion homeostasis	2	61	0.534117	Irk3,Shab
GO:0005097	molecular	Rab GTPase activator activity	1	29	0.534903	Msp-300,CG7742
GO:0009118	biological	regulation of nucleoside metabolic process	2	59	0.535183	Msp-300,CG7742,RasGAP1
GO:0030811	biological	regulation of nucleotide catabolic process	2	59	0.535183	Msp-300,CG7742,RasGAP1
GO:0033121	biological	regulation of purine nucleotide catabolic process	2	59	0.535183	Msp-300,CG7742,RasGAP1
GO:0003677	molecular	DNA binding	19	815	0.535422	ct,CHES-1-like,amos,tj,Top3alpha,CG10262,CG10366,Nf-YB,CG10949,Hr38,cad,en,tou,cid,CG43444,TfIIEalpha,CG4328,CG32105,rec,Rbf2,mor,Hel89B,srp,Brf,osa,dan
GO:0035295	biological	tube development	2	39	0.535619	CHES-1-like,srp
GO:0030510	biological	regulation of BMP signaling pathway	1	21	0.535933	cv-d
GO:0031967	cellular	organelle envelope	2	87	0.538332	Msp-300,Lam
GO:0031975	cellular	envelope	2	87	0.538332	Msp-300,Lam
GO:0007390	biological	germ-band shortening	1	18	0.538498	srp
GO:0019730	biological	antimicrobial humoral response	2	71	0.53859	PGRP-LC,Hel89B
GO:0009117	biological	nucleotide metabolic process	5	176	0.538893	dnc,Pde11,CG8525,CG31183,CG3590
GO:0006869	biological	lipid transport	1	29	0.539142	cv-d
GO:0005083	molecular	small GTPase regulator activity	4	118	0.539411	Msp-300,CG7742,CG10188,msn,RasGAP1
GO:0035287	biological	head segmentation	1	12	0.540392	en
GO:0048024	biological	regulation of mRNA splicing, via spliceosome	2	64	0.5404	Hel25E,CG34362
GO:0071496	biological	cellular response to external stimulus	1	28	0.541243	Atg8b
GO:0003779	molecular	actin binding	4	119	0.541296	Msp-300,spir,Arpc2,dia
GO:0048878	biological	chemical homeostasis	3	100	0.541458	Irk3,Shab,MCO3
GO:0008301	molecular	DNA binding, bending	1	22	0.541723	CHES-1-like
GO:0021700	biological	developmental maturation	1	31	0.542083	ik2
GO:0030716	biological	oocyte fate determination	1	30	0.542355	enc
GO:0016887	molecular	ATPase activity	7	317	0.545493	Hel25E,Cct5,CG8520,rec,Hmt-1,Hel89B,CG33970
GO:0019901	molecular	protein kinase binding	1	27	0.545777	CycA
GO:0008375	molecular	acetylglucosaminyltransferase activity	1	26	0.546505	CG9171
GO:0002009	biological	morphogenesis of an epithelium	7	183	0.546985	ct,sdt,Lam,Hakai,cad,msn,srp
GO:0003707	molecular	steroid hormone receptor activity	1	20	0.54735	Hr38
GO:1901363	molecular	heterocyclic compound binding	47	2599	0.547577	ct,CHES-1-like,CG3294,Msp-300,Cyp28d2,Cyp28d1,Hel25E,Ddr,CG7094,CG10211,amos,CG10348,ham,tj,CG10189,swm,Top3alpha,Hakai,CG10262,CG10366,Nf-YB,CG10631,sick,CG10949,ik2,Hr38,cad,CG9331,en,tou,Cct5,EndoG,Cyp6g1,Cyp6g2,CG8520,Aats-asp,cid,msn,CG43444,enc,mRpS6,CG33514,Klp67A,CG3335,klu,TfIIEalpha,CG4328,CG32105,rec,Hmt-1,CG31183,Rbf2,mor,Hel89B,srp,bor,Pxd,Brf,CREG,osa,Pxt,dan,CG11913,msi,CG6142,CG33…
GO:0044444	cellular	cytoplasmic part	30	1795	0.547884	sdt,Msp-300,Lam,CG12620,Grip71,CG10189,Top3alpha,spi,Hakai,spir,ik2,dia,Cct5,EndoG,CG8860,wash,bic,msn,mRpS6,CG4447,fry,Fad2,CycA,Lsp2,app,wah,alpha-Man-IIb,Hmt-1,Scp2,CG3590,sds22,Atg8b,CG11913,Ald,Cnx99A,Cog7,eIF2B-alpha
GO:0032502	biological	developmental process	57	2450	0.547987	dnc,ct,CHES-1-like,sdt,Msp-300,CG14034,Lam,slam,CadN,CadN2,rdo,amos,Irk3,ham,tj,Top3alpha,spi,Hakai,Lar,spir,Arpc2,ik2,Hr38,dia,cad,vari,en,tou,Prp8,SmD3,Oda,Cct5,EndoG,CG8860,wash,Aats-asp,cbc,cid,msn,Shab,enc,Cip4,CG33514,CG11350,aay,Shc,LanB2,fry,RasGAP1,NijA,klu,scyl,CG6175,Mob2,CG7394,CycA,app,CG4328,Atx2,pxb,CG4525,wah,cv-d,mor,srp,tara,Pxd,beat-IIa,lute,Brf,osa,Pxt,dan,CG31097,msi,Ald,Tb,T…
GO:0048190	biological	wing disc dorsal/ventral pattern formation	2	46	0.548014	tara,osa
GO:1901987	biological	regulation of cell cycle phase transition	1	44	0.548697	CycA
GO:1901990	biological	regulation of mitotic cell cycle phase transition	1	44	0.548697	CycA
GO:0030695	molecular	GTPase regulator activity	5	153	0.549145	Msp-300,CG7742,CG10188,msn,RasGAP1,eIF2B-alpha
GO:0008270	molecular	zinc ion binding	20	877	0.550376	CG3294,CG10348,ham,swm,Top3alpha,Hakai,CG10366,CG10631,CG2617,Hr38,tou,CG43444,PGRP-LC,PGRP-LF,CG8003,klu,CG7512,CG11534,app,CG4328,CG32105,alpha-Man-IIb,srp,Brf
GO:0050793	biological	regulation of developmental process	18	499	0.550603	CadN,ham,spi,Lar,Arpc2,Hr38,dia,bic,msn,enc,Cip4,fry,RasGAP1,klu,CycA,pxb,wah,srp,msi
GO:0042221	biological	response to chemical stimulus	24	722	0.550894	dnc,CHES-1-like,Ir7d,Ir7e,Ir7f,Ir7g,CadN,Jwa,spi,Lar,Hr38,CheB38b,CheB38a,CheB38c,en,Cyp6g1,Cyp6g2,msn,Hsp67Bc,aay,CG3967,Or67b,NijA,Ir68a,Sgs3,Mob2,pxb,Hmt-1,msi,CG14509,Ptp99A,trp
GO:0042386	biological	hemocyte differentiation	1	20	0.551616	srp
GO:0008406	biological	gonad development	3	52	0.551933	ct,tj,en
GO:0004004	molecular	ATP-dependent RNA helicase activity	1	41	0.552502	Hel25E
GO:0008186	molecular	RNA-dependent ATPase activity	1	41	0.552502	Hel25E
GO:0005319	molecular	lipid transporter activity	1	33	0.553127	cv-d
GO:0004702	molecular	receptor signaling protein serine/threonine kinase activity	1	33	0.553291	msn
GO:0008407	biological	chaeta morphogenesis	2	45	0.553463	ik2,fry
GO:0009108	biological	coenzyme biosynthetic process	1	48	0.553559	CG34455
GO:0097159	molecular	organic cyclic compound binding	47	2616	0.553674	ct,CHES-1-like,CG3294,Msp-300,Cyp28d2,Cyp28d1,Hel25E,Ddr,CG7094,CG10211,amos,CG10348,ham,tj,CG10189,swm,Top3alpha,Hakai,CG10262,CG10366,Nf-YB,CG10631,sick,CG10949,ik2,Hr38,cad,CG9331,en,tou,Cct5,EndoG,Cyp6g1,Cyp6g2,CG8520,Aats-asp,cid,msn,CG43444,enc,mRpS6,CG33514,Klp67A,CG3335,klu,TfIIEalpha,CG4328,CG32105,rec,Hmt-1,CG31183,Rbf2,mor,Hel89B,srp,bor,Pxd,Brf,CREG,osa,Pxt,dan,CG11913,msi,CG6142,CG33…
GO:0051960	biological	regulation of nervous system development	7	173	0.55374	CadN,ham,Lar,Cip4,fry,RasGAP1,klu
GO:0060589	molecular	nucleoside-triphosphatase regulator activity	5	157	0.553895	Msp-300,CG7742,CG10188,msn,RasGAP1,eIF2B-alpha
GO:0007350	biological	blastoderm segmentation	1	22	0.553995	cad
GO:0008356	biological	asymmetric cell division	3	75	0.554192	ik2,enc,msi
GO:0005184	molecular	neuropeptide hormone activity	1	35	0.554715	capa
GO:0005539	molecular	glycosaminoglycan binding	1	28	0.556154	PGRP-LC,PGRP-LF
GO:1901681	molecular	sulfur compound binding	1	23	0.556267	cv-d
GO:0003774	molecular	motor activity	2	75	0.55812	cid,Klp67A
GO:0055082	biological	cellular chemical homeostasis	2	65	0.558143	Irk3,Shab
GO:0005912	cellular	adherens junction	3	70	0.55944	sdt,Lar,dia
GO:0016070	biological	RNA metabolic process	10	598	0.559442	CG3294,Msp-300,Hel25E,tj,CG10189,swm,Nf-YB,Prp8,SmD3,SmF,Aats-asp,TfIIEalpha,Brf,msi
GO:2000026	biological	regulation of multicellular organismal development	13	341	0.559985	CadN,ham,spi,Lar,Hr38,dia,bic,msn,enc,Cip4,fry,RasGAP1,klu,CycA
GO:0006006	biological	glucose metabolic process	1	44	0.560308	Ald
GO:0009583	biological	detection of light stimulus	2	49	0.56034	Arr1,trp
GO:0031399	biological	regulation of protein modification process	3	119	0.562191	msn,fry,CycA
GO:0070161	cellular	anchoring junction	3	71	0.562576	sdt,Lar,dia
GO:0044430	cellular	cytoskeletal part	11	539	0.563251	Hel25E,Lam,Grip71,CG10132,Lar,Arpc2,Cen,dia,Cct5,wash,bic,Aats-asp,Klp67A,Hsp26,Pxt
GO:0007616	biological	long-term memory	2	56	0.564497	Mob2,pxb
GO:0010927	biological	cellular component assembly involved in morphogenesis	2	91	0.564569	CG4525,Pxd
GO:0001738	biological	morphogenesis of a polarized epithelium	1	16	0.565824	sdt
GO:0007043	biological	cell-cell junction assembly	2	44	0.566037	sdt,vari
GO:0006022	biological	aminoglycan metabolic process	3	141	0.566287	PGRP-LC,PGRP-LF,Mur89F,CG31077
GO:0070887	biological	cellular response to chemical stimulus	5	174	0.566366	CHES-1-like,Hr38,Sgs3,msi,trp
GO:0008283	biological	cell proliferation	4	138	0.566469	spi,Pomp,enc,wah
GO:1901362	biological	organic cyclic compound biosynthetic process	8	395	0.566963	Msp-300,tj,CG10268,Nf-YB,TfIIEalpha,CG31183,CG3590,Brf
GO:0006753	biological	nucleoside phosphate metabolic process	5	185	0.567179	dnc,Pde11,CG8525,CG31183,CG3590
GO:0043484	biological	regulation of RNA splicing	2	67	0.567278	Hel25E,CG34362
GO:0007169	biological	transmembrane receptor protein tyrosine kinase signaling pathway	4	114	0.567562	Ddr,spi,Shc,RasGAP1
GO:0007275	biological	multicellular organismal development	1	27	0.567863	beat-IIa
GO:0004519	molecular	endonuclease activity	1	43	0.567884	EndoG
GO:0051213	molecular	dioxygenase activity	1	52	0.567963	CG32068
GO:1901617	biological	organic hydroxy compound biosynthetic process	1	40	0.568814	CG10268
GO:0048869	biological	cellular developmental process	32	1285	0.569567	ct,CG14034,CadN,CadN2,amos,ham,spi,Lar,Arpc2,ik2,dia,en,Prp8,SmD3,Oda,Cct5,EndoG,CG8860,Aats-asp,cbc,cid,msn,Shab,enc,CG33514,CG11350,fry,RasGAP1,klu,Mob2,CG7394,CycA,CG4328,Atx2,mor,srp,Pxd,lute,Brf,osa,Pxt,CG31097,msi
GO:0044437	cellular	vacuolar part	1	42	0.570387	Hmt-1
GO:0007480	biological	imaginal disc-derived leg morphogenesis	3	58	0.570584	app,mor,osa
GO:0035108	biological	limb morphogenesis	3	58	0.570584	app,mor,osa
GO:0035127	biological	post-embryonic limb morphogenesis	3	58	0.570584	app,mor,osa
GO:0035222	biological	wing disc pattern formation	3	70	0.570587	en,tara,osa
GO:1900542	biological	regulation of purine nucleotide metabolic process	2	62	0.571286	Msp-300,CG7742,RasGAP1
GO:0000123	cellular	histone acetyltransferase complex	1	50	0.571291	wah
GO:0006261	biological	DNA-dependent DNA replication	1	33	0.571432	EndoG
GO:0009308	biological	amine metabolic process	1	35	0.571927	CG4300
GO:0050684	biological	regulation of mRNA processing	2	69	0.571961	Hel25E,CG34362
GO:0019991	biological	septate junction assembly	1	29	0.572099	vari
GO:0009617	biological	response to bacterium	3	133	0.572208	sick,PGRP-LC,Hel89B
GO:0019842	molecular	vitamin binding	1	50	0.573152	CG33514
GO:0051301	biological	cell division	4	116	0.573725	ik2,Cen,enc,CycA,msi
GO:0007442	biological	hindgut morphogenesis	1	19	0.574477	cad
GO:0002118	biological	aggressive behavior	3	49	0.575748	CG9171,CG6175,pxb
GO:0007432	biological	salivary gland boundary specification	1	14	0.57584	spi
GO:0050789	biological	regulation of biological process	62	2704	0.575944	dnc,ct,CHES-1-like,Msp-300,CG7742,Hel25E,Lam,GluRIIB,TrissinR,Ddr,CG12620,CG6380,Oli,CadN,Arr1,Pde11,amos,MESR3,Grip71,ham,tj,swm,CG10188,spi,CG10262,Lar,spir,Arpc2,ik2,Hr38,dia,cad,Pomp,en,tou,wash,bic,msn,Shab,enc,Teh4,Teh2,Teh3,Cip4,PGRP-LC,PGRP-LF,Hsp67Bc,Shc,CG33696,fry,RasGAP1,simj,klu,scyl,TfIIEalpha,CycA,CG11534,Rh7,app,CG4328,CG32105,GRHRII,CG10960,Atx2,pxb,wah,cv-d,CG31183,Rbf2,mor,Hel8…
GO:0030414	molecular	peptidase inhibitor activity	2	94	0.576151	CG10186,Tep5
GO:0044765	biological	single-organism transport	23	1071	0.577175	nAcRalpha-7E,Msp-300,GluRIIB,Sytalpha,CG10413,Irk3,CG9317,dia,CG8860,CG8785,CG3790,Shab,PGRP-LC,CG32053,CG32054,CG42825,CG32079,Sug,Ncc69,CG10960,CG5404,cv-d,Hmt-1,CG31262,CG42235,capa,trp
GO:0008076	cellular	voltage-gated potassium channel complex	1	13	0.578183	Shab
GO:0034705	cellular	potassium channel complex	1	13	0.578183	Shab
GO:0042302	molecular	structural constituent of cuticle	2	146	0.579309	Tb,TwdlQ
GO:0006140	biological	regulation of nucleotide metabolic process	2	64	0.579741	Msp-300,CG7742,RasGAP1
GO:0001558	biological	regulation of cell growth	2	46	0.57979	CadN,Lar
GO:0048729	biological	tissue morphogenesis	7	189	0.582167	ct,sdt,Lam,Hakai,cad,msn,srp
GO:0044767	biological	single-organism developmental process	48	1719	0.582311	dnc,ct,CHES-1-like,sdt,Msp-300,Lam,slam,CadN,CadN2,rdo,amos,Irk3,ham,tj,Top3alpha,spi,Hakai,Lar,spir,Arpc2,ik2,Hr38,dia,cad,vari,en,SmD3,EndoG,wash,msn,Shab,enc,Shc,LanB2,fry,RasGAP1,NijA,klu,scyl,CG6175,Mob2,app,CG4328,Atx2,pxb,CG4525,wah,cv-d,mor,srp,Pxd,Brf,osa,Pxt,dan,msi,Tb,TwdlQ
GO:0005681	cellular	spliceosomal complex	3	177	0.582426	CG3294,Hel25E,Prp8,SmD3,SmF
GO:0030097	biological	hemopoiesis	1	26	0.582537	srp
GO:0007617	biological	mating behavior	2	34	0.58414	dnc,Fad2
GO:0019992	molecular	diacylglycerol binding	1	25	0.586363	CG11534
GO:0045924	biological	regulation of female receptivity	1	21	0.586399	CG9997
GO:0034329	biological	cell junction assembly	2	45	0.586545	sdt,vari
GO:0014019	biological	neuroblast development	1	13	0.586751	klu
GO:0019900	molecular	kinase binding	1	33	0.588569	CycA
GO:0060249	biological	anatomical structure homeostasis	3	78	0.58918	ik2,srp,Cnx99A
GO:0015629	cellular	actin cytoskeleton	1	25	0.590825	Msp-300
GO:0015079	molecular	potassium ion transmembrane transporter activity	2	44	0.591002	Irk3,Shab
GO:0031301	cellular	integral to organelle membrane	1	39	0.591589	CG8860
GO:0036094	molecular	small molecule binding	25	1279	0.591705	CG3294,Hel25E,Ddr,CG7094,swm,sick,ik2,CG9331,Cct5,CG8520,Aats-asp,msn,CG33514,Klp67A,CG3335,rec,Hmt-1,CG31183,Hel89B,bor,CREG,CG11913,msi,CG6142,CG33970,CG34362
GO:0007498	biological	mesoderm development	3	74	0.593604	Msp-300,Cip4,Ald
GO:0006914	biological	autophagy	1	27	0.593748	Atg8b
GO:0016052	biological	carbohydrate catabolic process	1	42	0.594933	Ald
GO:0008652	biological	cellular amino acid biosynthetic process	1	49	0.594979	aay
GO:0008061	molecular	chitin binding	2	101	0.595862	Mur89F,CG31077
GO:0048518	biological	positive regulation of biological process	20	695	0.596612	GluRIIB,spi,spir,Arpc2,cad,Pomp,tou,wash,msn,PGRP-LC,fry,RasGAP1,klu,TfIIEalpha,CG10960,Atx2,cv-d,mor,Hel89B,srp,tara,Brf,osa
GO:0004879	molecular	ligand-activated sequence-specific DNA binding RNA polymerase II transcription factor activity	1	22	0.597046	Hr38
GO:0097060	cellular	synaptic membrane	2	39	0.598065	nAcRalpha-7E,GluRIIB
GO:0009755	biological	hormone-mediated signaling pathway	1	22	0.598487	Hr38
GO:0005794	cellular	Golgi apparatus	2	85	0.598532	spi,Cog7
GO:0006725	biological	cellular aromatic compound metabolic process	19	1156	0.598601	dnc,CG3294,Msp-300,Hel25E,Pde11,tj,CG10189,swm,Top3alpha,CG10262,Nf-YB,dia,Prp8,SmD3,EndoG,SmF,CG8525,Aats-asp,Shc,TfIIEalpha,rec,CG31183,CG3590,Brf,msi
GO:0007254	biological	JNK cascade	1	27	0.59938	msn
GO:0034333	biological	adherens junction assembly	1	14	0.599816	sdt
GO:0016836	molecular	hydro-lyase activity	1	41	0.600243	CAH2
GO:0015631	molecular	tubulin binding	2	79	0.601459	Grip71,spir
GO:0030100	biological	regulation of endocytosis	1	25	0.602274	wah
GO:0051188	biological	cofactor biosynthetic process	1	56	0.602485	CG34455
GO:0050795	biological	regulation of behavior	2	49	0.602766	CadN,Lar
GO:0008586	biological	imaginal disc-derived wing vein morphogenesis	2	41	0.603016	mor,osa
GO:0042384	biological	cilium assembly	1	37	0.603286	CG4525
GO:0044782	biological	cilium organization	1	37	0.603286	CG4525
GO:0051017	biological	actin filament bundle assembly	1	21	0.603286	wash
GO:0046425	biological	regulation of JAK-STAT cascade	1	38	0.603388	CG10960
GO:0000166	molecular	nucleotide binding	24	1207	0.603471	CG3294,Hel25E,Ddr,CG7094,swm,sick,ik2,CG9331,Cct5,CG8520,Aats-asp,msn,Klp67A,CG3335,rec,Hmt-1,CG31183,Hel89B,bor,CREG,CG11913,msi,CG6142,CG33970,CG34362
GO:1901265	molecular	nucleoside phosphate binding	24	1207	0.603471	CG3294,Hel25E,Ddr,CG7094,swm,sick,ik2,CG9331,Cct5,CG8520,Aats-asp,msn,Klp67A,CG3335,rec,Hmt-1,CG31183,Hel89B,bor,CREG,CG11913,msi,CG6142,CG33970,CG34362
GO:0006099	biological	tricarboxylic acid cycle	1	39	0.603472	klu
GO:0031323	biological	regulation of cellular metabolic process	31	1160	0.604458	ct,CHES-1-like,Msp-300,CG7742,Hel25E,Lam,CG12620,CG6380,Oli,amos,ham,tj,CG10262,Hr38,cad,Pomp,en,tou,msn,PGRP-LC,Hsp67Bc,Shc,fry,RasGAP1,simj,TfIIEalpha,CycA,CG4328,CG32105,Rbf2,mor,Hel89B,srp,tara,Brf,CREG,osa,dan,msi,CG34362,eIF2B-alpha
GO:0010942	biological	positive regulation of cell death	2	53	0.604579	klu,Atx2
GO:0005262	molecular	calcium channel activity	1	27	0.604807	trp
GO:0048519	biological	negative regulation of biological process	23	839	0.604856	ct,CHES-1-like,Lam,CadN,Arr1,MESR3,swm,spi,en,msn,Cip4,PGRP-LF,RasGAP1,simj,klu,scyl,CycA,pxb,wah,Rbf2,mor,srp,sds22,CREG,msi,trp
GO:0003724	molecular	RNA helicase activity	1	48	0.605026	Hel25E
GO:0005578	cellular	proteinaceous extracellular matrix	2	54	0.606215	Tb,TwdlQ
GO:0051259	biological	protein oligomerization	1	26	0.606506	Shab
GO:0005875	cellular	microtubule associated complex	7	360	0.607473	Hel25E,Lam,CG10132,Lar,Cct5,bic,Aats-asp,Klp67A,Hsp26,Pxt
GO:0051403	biological	stress-activated MAPK cascade	1	28	0.607733	msn
GO:0007310	biological	oocyte dorsal/ventral axis specification	1	33	0.607738	enc
GO:0052689	molecular	carboxylic ester hydrolase activity	2	110	0.60792	CG31091,CG31089,CG6296,CG6295
GO:0016772	molecular	transferase activity, transferring phosphorus-containing groups	11	491	0.60798	sdt,Ddr,CG7094,CG10268,ik2,vari,bbc,msn,UGP,CG34455,CG31102,CG31097,CG31288,CG13659,CG31370,CG31436,CG10550,CG31099,CG31380
GO:0044428	cellular	nuclear part	14	869	0.608104	CHES-1-like,CG3294,Msp-300,Hel25E,Lam,Nf-YB,Prp8,SmD3,wash,SmF,cid,simj,TfIIEalpha,CycA,wah,rec,Rbf2,mor,Brf,osa
GO:0043234	cellular	protein complex	30	1750	0.608318	CHES-1-like,nAcRalpha-7E,Msp-300,Hel25E,Lam,GluRIIB,CG12620,Grip71,CG10132,CG10262,Lar,Nf-YB,Arpc2,ik2,dia,Pomp,Cct5,CG8860,wash,bic,CG3814,Aats-asp,Nmda1,cid,Shab,Klp67A,Hsp26,simj,TfIIEalpha,CycA,Lsp2,wah,Hmt-1,Rbf2,mor,Brf,sds22,osa,Pxt,CG11913,alrm,CG33970,trp,Cog7,eIF2B-alpha
GO:0006342	biological	chromatin silencing	1	41	0.608838	Lam
GO:0010817	biological	regulation of hormone levels	1	38	0.608892	Fad2
GO:0042445	biological	hormone metabolic process	1	38	0.608892	Fad2
GO:0043543	biological	protein acylation	1	55	0.609683	app
GO:0008134	molecular	transcription factor binding	4	122	0.609707	CHES-1-like,tou,Rbf2,Brf,CREG
GO:0007600	biological	sensory perception	8	317	0.611681	ct,Gr36a,Gr36b,Gr36c,dia,CheB38b,CheB38a,CheB38c,Or67b,dpr6,Rh7,Gr98b,trp
GO:0035152	biological	regulation of tube architecture, open tracheal system	2	52	0.612311	ik2,vari
GO:0006139	biological	nucleobase-containing compound metabolic process	17	1039	0.612779	dnc,CG3294,Msp-300,Hel25E,Pde11,tj,CG10189,swm,Top3alpha,CG10262,Nf-YB,Prp8,SmD3,EndoG,SmF,CG8525,Aats-asp,TfIIEalpha,rec,CG31183,CG3590,Brf,msi
GO:0045814	biological	negative regulation of gene expression, epigenetic	1	42	0.613812	Lam
GO:0007413	biological	axonal fasciculation	1	16	0.614758	CadN
GO:0008277	biological	regulation of G-protein coupled receptor protein signaling pathway	1	27	0.615199	Arr1
GO:0030258	biological	lipid modification	1	46	0.615924	CG10426
GO:0009582	biological	detection of abiotic stimulus	2	55	0.616972	Arr1,trp
GO:0044431	cellular	Golgi apparatus part	2	88	0.618934	alpha-Man-IIb,Cog7
GO:0007224	biological	smoothened signaling pathway	1	30	0.619507	pxb
GO:0044710	biological	single-organism metabolic process	22	1272	0.61954	dnc,Cyp28d2,Cyp28d1,CG14034,CG10211,Pde11,CG10268,dia,CG9331,Cyp6g1,Cyp6g2,CG8525,Aats-asp,bbc,aay,Shc,CG32068,Fad2,CG10426,CG31183,CG3590,Pxd,CREG,Pxt,CG11913,MCO3,CG31091,CG31089,CG6142,CG6296,CG6295,Cnx99A
GO:0030029	biological	actin filament-based process	4	136	0.621095	Msp-300,spir,Arpc2,dia
GO:0060341	biological	regulation of cellular localization	3	111	0.621139	bic,enc,Cnx99A
GO:0016651	molecular	oxidoreductase activity, acting on NAD(P)H	1	45	0.621332	CG11913
GO:0031098	biological	stress-activated protein kinase signaling cascade	1	31	0.62172	msn
GO:0043900	biological	regulation of multi-organism process	2	81	0.62193	PGRP-LC,Hel89B
GO:0030031	biological	cell projection assembly	2	78	0.623355	Arpc2,CG4525
GO:0045169	cellular	fusome	1	33	0.62376	CycA
GO:0019438	biological	aromatic compound biosynthetic process	7	353	0.623865	Msp-300,tj,Nf-YB,TfIIEalpha,CG31183,CG3590,Brf
GO:0048806	biological	genitalia development	1	17	0.624538	en
GO:0045610	biological	regulation of hemocyte differentiation	1	23	0.62495	srp
GO:0004252	molecular	serine-type endopeptidase activity	4	276	0.625976	CG14892,CG4815,CG9997,CG14061,CG34295,Jon99Ciii
GO:0007346	biological	regulation of mitotic cell cycle	3	135	0.626145	swm,CycA,Rbf2,mor
GO:0018130	biological	heterocycle biosynthetic process	7	361	0.626445	Msp-300,tj,Nf-YB,TfIIEalpha,CG31183,CG3590,Brf
GO:0048640	biological	negative regulation of developmental growth	1	32	0.62723	Cip4
GO:0007613	biological	memory	3	82	0.627298	dnc,Mob2,pxb
GO:0010639	biological	negative regulation of organelle organization	1	48	0.627452	CycA
GO:0007523	biological	larval visceral muscle development	1	9	0.628596	Msp-300
GO:0032553	molecular	ribonucleotide binding	16	800	0.628751	Hel25E,Ddr,CG7094,sick,ik2,Cct5,CG8520,Aats-asp,msn,Klp67A,rec,Hmt-1,CG31183,Hel89B,bor,CREG,CG33970
GO:0007450	biological	dorsal/ventral pattern formation, imaginal disc	2	52	0.629532	tara,osa
GO:0005261	molecular	cation channel activity	4	109	0.629952	nAcRalpha-7E,Irk3,Shab,trp
GO:0005516	molecular	calmodulin binding	1	27	0.630319	trp
GO:0051090	biological	regulation of sequence-specific DNA binding transcription factor activity	1	29	0.630515	CHES-1-like
GO:0061134	molecular	peptidase regulator activity	2	103	0.630594	CG10186,Tep5
GO:0016835	molecular	carbon-oxygen lyase activity	1	47	0.631336	CAH2
GO:0055086	biological	nucleobase-containing small molecule metabolic process	5	209	0.631574	dnc,Pde11,CG8525,CG31183,CG3590
GO:0008324	molecular	cation transmembrane transporter activity	9	376	0.632438	nAcRalpha-7E,CG10413,Irk3,CG9317,CG3790,Shab,Ncc69,MCO3,CG42235,trp
GO:0006259	biological	DNA metabolic process	4	246	0.632656	Top3alpha,CG10262,EndoG,rec
GO:0004714	molecular	transmembrane receptor protein tyrosine kinase activity	1	20	0.63267	Ddr
GO:0044057	biological	regulation of system process	3	79	0.632676	GluRIIB,Shab,capa
GO:0042623	molecular	ATPase activity, coupled	6	285	0.634673	Hel25E,Cct5,rec,Hmt-1,Hel89B,CG33970
GO:2000027	biological	regulation of organ morphogenesis	3	81	0.634978	spi,RasGAP1,klu
GO:0006413	biological	translational initiation	1	51	0.635063	eIF2B-alpha
GO:0016043	biological	cellular component organization	37	1921	0.635642	ct,CHES-1-like,sdt,Msp-300,Hel25E,Lam,slam,Arr1,Grip71,ham,CG10194,Top3alpha,Hakai,Lar,spir,Arpc2,ik2,Hr38,dia,Pomp,vari,en,tou,SmD3,Cct5,EndoG,wash,SmF,cid,msn,Shab,enc,Cip4,Klp67A,fry,RasGAP1,Fad2,Mob2,CycA,CG4328,Atx2,CG6118,CG4525,wah,mor,srp,tara,Pxd,Brf
GO:0034660	biological	ncRNA metabolic process	2	132	0.636773	CG10189,Aats-asp
GO:0010556	biological	regulation of macromolecule biosynthetic process	24	814	0.637477	ct,CHES-1-like,Lam,Oli,amos,ham,tj,CG10262,Hr38,cad,en,tou,Hsp67Bc,Shc,RasGAP1,simj,TfIIEalpha,CG4328,CG32105,Rbf2,mor,srp,tara,Brf,CREG,osa,dan,msi,eIF2B-alpha
GO:2000112	biological	regulation of cellular macromolecule biosynthetic process	24	814	0.637477	ct,CHES-1-like,Lam,Oli,amos,ham,tj,CG10262,Hr38,cad,en,tou,Hsp67Bc,Shc,RasGAP1,simj,TfIIEalpha,CG4328,CG32105,Rbf2,mor,srp,tara,Brf,CREG,osa,dan,msi,eIF2B-alpha
GO:0001700	biological	embryonic development via the syncytial blastoderm	2	49	0.63963	Lar,srp
GO:0071824	biological	protein-DNA complex subunit organization	1	164	0.64021	cid
GO:0007367	biological	segment polarity determination	1	23	0.641612	en
GO:0014706	biological	striated muscle tissue development	1	17	0.641975	Msp-300
GO:0005924	cellular	cell-substrate adherens junction	1	27	0.642446	Lar
GO:0070983	biological	dendrite guidance	1	19	0.643407	ct
GO:0030707	biological	ovarian follicle cell development	2	54	0.644151	ct,Pxt
GO:0009190	biological	cyclic nucleotide biosynthetic process	1	27	0.644322	CG31183
GO:0019887	molecular	protein kinase regulator activity	1	54	0.645112	CycA
GO:0035556	biological	intracellular signal transduction	7	275	0.645892	dnc,msn,Shc,RasGAP1,CG11534,CG31183,trp
GO:0050911	biological	detection of chemical stimulus involved in sensory perception of smell	1	40	0.646609	Or67b
GO:0016849	molecular	phosphorus-oxygen lyase activity	1	31	0.647558	CG31183,CG14877
GO:0008063	biological	Toll signaling pathway	1	37	0.648344	Hel89B
GO:0003743	molecular	translation initiation factor activity	1	52	0.649316	eIF2B-alpha
GO:0000165	biological	MAPK cascade	1	34	0.649492	msn
GO:0007218	biological	neuropeptide signaling pathway	1	38	0.649855	capa
GO:0030055	cellular	cell-substrate junction	1	28	0.650059	Lar
GO:0007265	biological	Ras protein signal transduction	1	35	0.650669	RasGAP1
GO:0015399	molecular	primary active transmembrane transporter activity	3	139	0.651027	CG8860,Hmt-1,CG33970
GO:0015405	molecular	P-P-bond-hydrolysis-driven transmembrane transporter activity	3	139	0.651027	CG8860,Hmt-1,CG33970
GO:0048608	biological	reproductive structure development	3	64	0.651048	ct,tj,en
GO:0071840	biological	cellular component organization or biogenesis	37	1950	0.652099	ct,CHES-1-like,sdt,Msp-300,Hel25E,Lam,slam,Arr1,Grip71,ham,CG10194,Top3alpha,Hakai,Lar,spir,Arpc2,ik2,Hr38,dia,Pomp,vari,en,tou,SmD3,Cct5,EndoG,wash,SmF,cid,msn,Shab,enc,Cip4,Klp67A,fry,RasGAP1,Fad2,Mob2,CycA,CG4328,Atx2,CG6118,CG4525,wah,mor,srp,tara,Pxd,Brf
GO:0007474	biological	imaginal disc-derived wing vein specification	2	44	0.652246	cv-d,mor
GO:0034641	biological	cellular nitrogen compound metabolic process	18	1162	0.652681	dnc,CG3294,Msp-300,Hel25E,Pde11,tj,CG10189,swm,Top3alpha,CG10262,Nf-YB,Prp8,SmD3,EndoG,SmF,CG8525,Aats-asp,TfIIEalpha,CG4300,rec,CG31183,CG3590,Brf,msi
GO:0007349	biological	cellularization	2	94	0.652865	slam,dia
GO:0050906	biological	detection of stimulus involved in sensory perception	2	84	0.653543	Or67b,trp
GO:0006091	biological	generation of precursor metabolites and energy	2	111	0.653563	CG11913,Ald
GO:0000980	molecular	RNA polymerase II distal enhancer sequence-specific DNA binding	1	17	0.654968	en
GO:0031325	biological	positive regulation of cellular metabolic process	10	336	0.655388	cad,Pomp,tou,msn,PGRP-LC,fry,TfIIEalpha,mor,Hel89B,srp,tara,Brf,osa
GO:0008654	biological	phospholipid biosynthetic process	1	47	0.655533	bbc
GO:0051536	molecular	iron-sulfur cluster binding	1	43	0.656436	Fdxh
GO:0051540	molecular	metal cluster binding	1	43	0.656436	Fdxh
GO:0008235	molecular	metalloexopeptidase activity	1	43	0.656728	CG42750
GO:0009975	molecular	cyclase activity	1	32	0.656734	CG31183,CG14877
GO:0006959	biological	humoral immune response	2	90	0.656989	PGRP-LC,Hel89B
GO:0006367	biological	transcription initiation from RNA polymerase II promoter	1	62	0.658061	TfIIEalpha
GO:0000377	biological	RNA splicing, via transesterification reactions with bulged adenosine as nucleophile	3	192	0.658414	CG3294,Hel25E,Prp8,SmD3,SmF
GO:0000398	biological	mRNA splicing, via spliceosome	3	192	0.658414	CG3294,Hel25E,Prp8,SmD3,SmF
GO:0008345	biological	larval locomotory behavior	1	22	0.658502	Shab
GO:0016811	molecular	hydrolase activity, acting on carbon-nitrogen (but not peptide) bonds, in linear amides	1	56	0.659691	PGRP-LC,PGRP-LF
GO:0001737	biological	establishment of imaginal disc-derived wing hair orientation	1	23	0.660829	app
GO:0005096	molecular	GTPase activator activity	2	75	0.6622	Msp-300,CG7742,RasGAP1
GO:0040029	biological	regulation of gene expression, epigenetic	2	97	0.663111	Lam,tara
GO:1901135	biological	carbohydrate derivative metabolic process	7	356	0.663496	Oscillin,Pde11,CG8525,PGRP-LC,PGRP-LF,CG3590,Mur89F,CG31077
GO:0008589	biological	regulation of smoothened signaling pathway	1	31	0.664092	swm
GO:0009952	biological	anterior/posterior pattern specification	2	47	0.664545	cad,en
GO:0048856	biological	anatomical structure development	34	1123	0.664986	ct,CHES-1-like,sdt,Msp-300,Lam,CadN,CadN2,rdo,amos,Irk3,ham,tj,Top3alpha,spi,Hakai,Lar,Hr38,dia,cad,vari,en,tou,SmD3,EndoG,msn,Cip4,aay,LanB2,NijA,klu,CycA,Atx2,pxb,wah,srp,Pxt,dan,msi,Ald,Tb,TwdlQ
GO:0007391	biological	dorsal closure	3	91	0.665189	Hakai,msn,srp
GO:0001158	molecular	enhancer sequence-specific DNA binding	1	18	0.665305	en
GO:0035326	molecular	enhancer binding	1	18	0.665305	en
GO:0022414	biological	reproductive process	20	756	0.665445	dnc,ct,Lam,tj,Lar,spir,dia,en,EndoG,wash,msn,enc,fry,Fad2,Atx2,wah,mor,Pxd,Pxt,lobo,CG9997
GO:0006732	biological	coenzyme metabolic process	1	63	0.665472	CG34455
GO:0060537	biological	muscle tissue development	1	19	0.665859	Msp-300
GO:0042060	biological	wound healing	1	44	0.666279	CG3294
GO:0009893	biological	positive regulation of metabolic process	10	341	0.666672	cad,Pomp,tou,msn,PGRP-LC,fry,TfIIEalpha,mor,Hel89B,srp,tara,Brf,osa
GO:0043954	biological	cellular component maintenance	1	33	0.666922	Arr1
GO:0071103	biological	DNA conformation change	1	52	0.667104	Top3alpha
GO:0007369	biological	gastrulation	1	31	0.667509	cad
GO:0000375	biological	RNA splicing, via transesterification reactions	3	195	0.667555	CG3294,Hel25E,Prp8,SmD3,SmF
GO:0060180	biological	female mating behavior	1	27	0.667849	CG9997
GO:0022607	biological	cellular component assembly	11	571	0.66818	sdt,Grip71,Lar,spir,Arpc2,dia,vari,wash,cid,Shab,Klp67A,CG4525
GO:1901136	biological	carbohydrate derivative catabolic process	2	104	0.668271	CG8525,PGRP-LC,PGRP-LF
GO:0008289	molecular	lipid binding	5	196	0.668361	Sytalpha,CG10188,CheB38b,CheB38a,CheB38c,RasGAP1,CG11534
GO:0052548	biological	regulation of endopeptidase activity	1	47	0.668945	ik2
GO:0007017	biological	microtubule-based process	8	438	0.669623	Hel25E,Grip71,ik2,dia,Pomp,SmD3,Cct5,wash,SmF,cid,Klp67A,CG6118
GO:0006816	biological	calcium ion transport	1	31	0.669709	trp
GO:0035159	biological	regulation of tube length, open tracheal system	1	24	0.669825	vari
GO:0010740	biological	positive regulation of intracellular protein kinase cascade	1	39	0.670052	CG10960
GO:0090304	biological	nucleic acid metabolic process	12	825	0.670978	CG3294,Msp-300,Hel25E,tj,CG10189,swm,Top3alpha,CG10262,Nf-YB,Prp8,SmD3,EndoG,SmF,Aats-asp,TfIIEalpha,rec,Brf,msi
GO:0015935	cellular	small ribosomal subunit	1	68	0.671599	mRpS6
GO:0006807	biological	nitrogen compound metabolic process	22	1436	0.67181	dnc,CG3294,Msp-300,Hel25E,Pde11,tj,CG10189,swm,Top3alpha,CG10262,Nf-YB,Prp8,SmD3,EndoG,SmF,CG8525,Aats-asp,PGRP-LC,PGRP-LF,aay,TfIIEalpha,CG4300,rec,CG31183,CG3590,Mur89F,Brf,msi,CG31077
GO:0019207	molecular	kinase regulator activity	1	57	0.672155	CycA
GO:0019897	cellular	extrinsic to plasma membrane	1	37	0.672596	trp
GO:0016787	molecular	hydrolase activity	29	1833	0.673808	dnc,CG14034,CG14015,Hel25E,CG9505,CG42750,Pde11,CG10376,CG10195,CG10194,CG18094,Lar,sick,Cct5,EndoG,CG8520,cid,PGRP-LC,PGRP-LF,Klp67A,aay,CG3335,CG10426,alpha-Man-IIb,rec,Hmt-1,Hel89B,bor,Scp2,CG14892,CG31091,CG31089,CG33970,CG6036,CG6296,CG6295,CG4815,CG9997,CG14061,CG34295,Ptp99A,Jon99Ciii,CG31202
GO:0044707	biological	single-multicellular organism process	36	1323	0.675587	dnc,ct,CHES-1-like,Lam,Gr36a,Gr36b,Gr36c,CadN,CadN2,amos,spi,Hakai,dia,cad,CheB38b,CheB38a,CheB38c,en,wash,Shab,enc,PGRP-LF,Hsp22,Hsp26,aay,CG3967,Or67b,RasGAP1,dpr6,klu,Sgs3,Mob2,Sug,Rh7,app,pxb,wah,cv-d,mor,tara,beat-IIa,osa,dan,msi,Gr98b,trp,Jon99Ciii
GO:0048070	biological	regulation of developmental pigmentation	1	25	0.676045	Hr38
GO:0051239	biological	regulation of multicellular organismal process	18	526	0.676525	GluRIIB,CadN,ham,spi,Lar,Hr38,dia,bic,msn,Shab,enc,Cip4,fry,RasGAP1,klu,CycA,pxb,srp,capa
GO:0045926	biological	negative regulation of growth	2	66	0.677243	Cip4,scyl
GO:0008380	biological	RNA splicing	3	198	0.678975	CG3294,Hel25E,Prp8,SmD3,SmF
GO:0005179	molecular	hormone activity	1	53	0.679433	capa
GO:0045746	biological	negative regulation of Notch signaling pathway	1	28	0.679821	ct
GO:0042592	biological	homeostatic process	6	228	0.680017	Irk3,ik2,Shab,srp,MCO3,Cnx99A
GO:0044445	cellular	cytosolic part	2	134	0.680087	ik2,Cct5
GO:0046328	biological	regulation of JNK cascade	1	36	0.680159	PGRP-LF
GO:0006030	biological	chitin metabolic process	2	113	0.681035	Mur89F,CG31077
GO:1901360	biological	organic cyclic compound metabolic process	19	1220	0.681243	dnc,CG3294,Msp-300,Hel25E,Pde11,tj,CG10189,swm,Top3alpha,CG10268,CG10262,Nf-YB,dia,Prp8,SmD3,EndoG,SmF,CG8525,Aats-asp,Shc,TfIIEalpha,rec,CG31183,CG3590,Brf,msi
GO:0050660	molecular	flavin adenine dinucleotide binding	1	58	0.68245	CG6142
GO:0030054	cellular	cell junction	4	113	0.682662	sdt,CadN,Lar,dia,vari
GO:0010604	biological	positive regulation of macromolecule metabolic process	9	303	0.682872	cad,Pomp,tou,msn,fry,TfIIEalpha,mor,srp,tara,Brf,osa
GO:0055080	biological	cation homeostasis	1	44	0.683113	MCO3
GO:0019199	molecular	transmembrane receptor protein kinase activity	1	25	0.684478	Ddr
GO:0071702	biological	organic substance transport	8	453	0.684518	Hel25E,dia,CG8860,CG8785,CG32079,Ncc69,cv-d,Hmt-1,Cog7
GO:0031300	cellular	intrinsic to organelle membrane	1	49	0.684804	CG8860
GO:0055059	biological	asymmetric neuroblast division	1	31	0.685269	CycA
GO:0030001	biological	metal ion transport	4	144	0.685526	Irk3,Shab,Ncc69,trp
GO:0044432	cellular	endoplasmic reticulum part	2	117	0.685608	CG8860,Cnx99A
GO:0050804	biological	regulation of synaptic transmission	2	57	0.686971	GluRIIB,Shab
GO:0051969	biological	regulation of transmission of nerve impulse	2	57	0.686971	GluRIIB,Shab
GO:0032872	biological	regulation of stress-activated MAPK cascade	1	37	0.687057	PGRP-LF
GO:0070302	biological	regulation of stress-activated protein kinase signaling cascade	1	37	0.687057	PGRP-LF
GO:0003682	molecular	chromatin binding	2	112	0.690189	tou,mor
GO:0051124	biological	synaptic growth at neuromuscular junction	1	26	0.690407	Lar
GO:0030532	cellular	small nuclear ribonucleoprotein complex	1	67	0.690666	Prp8,SmD3,SmF
GO:0044281	biological	small molecule metabolic process	11	623	0.69113	dnc,Pde11,CG10268,CG8525,Aats-asp,aay,Fad2,CG31183,CG3590,Pxt,CG6142
GO:0080090	biological	regulation of primary metabolic process	29	1114	0.691331	ct,CHES-1-like,Msp-300,CG7742,Hel25E,Lam,Oli,amos,ham,tj,CG10262,Hr38,cad,Pomp,en,tou,msn,Hsp67Bc,Shc,fry,RasGAP1,simj,TfIIEalpha,CycA,CG4328,CG32105,Rbf2,mor,srp,tara,Brf,CREG,osa,dan,msi,CG34362,eIF2B-alpha
GO:0015085	molecular	calcium ion transmembrane transporter activity	1	35	0.6914	trp
GO:0050768	biological	negative regulation of neurogenesis	1	29	0.691828	CadN
GO:0051298	biological	centrosome duplication	1	68	0.692924	Grip71
GO:0052547	biological	regulation of peptidase activity	1	51	0.692991	ik2
GO:0007522	biological	visceral muscle development	1	15	0.693659	Msp-300
GO:0031644	biological	regulation of neurological system process	2	58	0.693711	GluRIIB,Shab
GO:0044238	biological	primary metabolic process	44	3191	0.694977	dnc,CG3294,Msp-300,CG14034,Hel25E,Oscillin,Ddr,CG9505,CG7094,CG42750,Pde11,CG10376,tj,CG10189,swm,Top3alpha,CG10268,Hakai,CG10262,Lar,Nf-YB,ik2,Pomp,Prp8,SmD3,Cct5,EndoG,SmF,CG8525,Aats-asp,bbc,msn,mRpS6,CG4447,Hsp67Bc,Hsp22,aay,CG8336,klu,Fad2,TfIIEalpha,app,CG10426,alpha-Man-IIb,rec,CG31183,CG14892,CG3590,Brf,Pxt,msi,CG31091,CG31089,Ald,CG6036,CG6296,CG6295,CG4815,CG9997,CG14061,CG34295,Cnx99A,…
GO:0051649	biological	establishment of localization in cell	9	509	0.698006	Msp-300,Hel25E,Lam,Sytalpha,dia,CG8860,cid,msn,Klp67A,Cog7
GO:0034330	biological	cell junction organization	2	58	0.69806	sdt,vari
GO:0045216	biological	cell-cell junction organization	2	58	0.69806	sdt,vari
GO:0070838	biological	divalent metal ion transport	1	34	0.698256	trp
GO:0072511	biological	divalent inorganic cation transport	1	34	0.698256	trp
GO:0051704	biological	multi-organism process	10	348	0.698439	dnc,CG9171,sick,PGRP-LC,Fad2,CG6175,pxb,Hel89B,lobo,CG9997
GO:0032991	cellular	macromolecular complex	33	2295	0.699043	CHES-1-like,sdt,nAcRalpha-7E,CG3294,Msp-300,Hel25E,Lam,GluRIIB,CG12620,Grip71,CG10132,CG10262,Lar,Nf-YB,Arpc2,ik2,dia,Pomp,Prp8,SmD3,Cct5,CG8860,wash,SmF,bic,CG3814,Aats-asp,Nmda1,cid,Shab,mRpS6,Klp67A,Hsp26,simj,TfIIEalpha,CycA,Lsp2,wah,rec,Hmt-1,Rbf2,mor,Brf,sds22,osa,Pxt,CG11913,alrm,CG33970,trp,Cog7,eIF2B-alpha
GO:0006955	biological	immune response	4	181	0.699116	dia,PGRP-LC,PGRP-LF,Shc,Hel89B
GO:0055057	biological	neuroblast division	1	32	0.699815	CycA
GO:0006396	biological	RNA processing	5	351	0.700165	CG3294,Hel25E,CG10189,swm,Prp8,SmD3,SmF,msi
GO:0007088	biological	regulation of mitosis	1	60	0.701302	CycA
GO:0051783	biological	regulation of nuclear division	1	60	0.701302	CycA
GO:0051186	biological	cofactor metabolic process	1	72	0.702236	CG34455
GO:0031326	biological	regulation of cellular biosynthetic process	24	852	0.703709	ct,CHES-1-like,Lam,Oli,amos,ham,tj,CG10262,Hr38,cad,en,tou,PGRP-LC,Hsp67Bc,Shc,RasGAP1,simj,TfIIEalpha,CG4328,CG32105,Rbf2,mor,Hel89B,srp,tara,Brf,CREG,osa,dan,msi,eIF2B-alpha
GO:0009948	biological	anterior/posterior axis specification	2	71	0.703935	cad,RasGAP1
GO:0007447	biological	imaginal disc pattern formation	4	99	0.70407	cad,en,tara,osa
GO:0009889	biological	regulation of biosynthetic process	24	853	0.704332	ct,CHES-1-like,Lam,Oli,amos,ham,tj,CG10262,Hr38,cad,en,tou,PGRP-LC,Hsp67Bc,Shc,RasGAP1,simj,TfIIEalpha,CG4328,CG32105,Rbf2,mor,Hel89B,srp,tara,Brf,CREG,osa,dan,msi,eIF2B-alpha
GO:0046532	biological	regulation of photoreceptor cell differentiation	1	30	0.704563	RasGAP1
GO:0006811	biological	ion transport	9	374	0.704683	nAcRalpha-7E,GluRIIB,Irk3,CG8785,Shab,CG32079,Ncc69,CG5404,capa,trp
GO:0043167	molecular	ion binding	42	2284	0.704879	CG3294,Cyp28d2,Cyp28d1,Hel25E,Ddr,CG7094,CadN,CadN2,CG10348,ham,swm,Top3alpha,Hakai,CG10366,CG10631,sick,ik2,CG2617,Hr38,tou,Cct5,EndoG,Cyp6g1,Cyp6g2,CG8520,Aats-asp,msn,CG43444,PGRP-LC,PGRP-LF,Klp67A,aay,CG8003,klu,Fad2,CG7512,CG11534,app,CG4328,CG32105,alpha-Man-IIb,rec,cv-d,Hmt-1,CG31183,Hel89B,srp,bor,Scp2,Pxd,Brf,CREG,MCO3,CG6142,CG33970,CG6036,Cnx99A,CG31202
GO:0009165	biological	nucleotide biosynthetic process	2	91	0.704894	CG31183,CG3590
GO:0035639	molecular	purine ribonucleoside triphosphate binding	15	787	0.705546	Hel25E,Ddr,CG7094,sick,ik2,Cct5,CG8520,Aats-asp,msn,Klp67A,rec,Hmt-1,CG31183,Hel89B,bor,CG33970
GO:0019752	biological	carboxylic acid metabolic process	4	292	0.70576	Aats-asp,aay,Fad2,Pxt
GO:0009967	biological	positive regulation of signal transduction	3	138	0.705957	spi,CG10960,cv-d
GO:0030182	biological	neuron differentiation	2	54	0.705985	SmD3,osa
GO:0070851	molecular	growth factor receptor binding	1	19	0.70716	spi
GO:0001883	molecular	purine nucleoside binding	15	789	0.707871	Hel25E,Ddr,CG7094,sick,ik2,Cct5,CG8520,Aats-asp,msn,Klp67A,rec,Hmt-1,CG31183,Hel89B,bor,CG33970
GO:0032550	molecular	purine ribonucleoside binding	15	789	0.707871	Hel25E,Ddr,CG7094,sick,ik2,Cct5,CG8520,Aats-asp,msn,Klp67A,rec,Hmt-1,CG31183,Hel89B,bor,CG33970
GO:0032555	molecular	purine ribonucleotide binding	15	789	0.707871	Hel25E,Ddr,CG7094,sick,ik2,Cct5,CG8520,Aats-asp,msn,Klp67A,rec,Hmt-1,CG31183,Hel89B,bor,CG33970
GO:0048732	biological	gland development	2	46	0.708169	SmD3,srp
GO:0030030	biological	cell projection organization	10	369	0.708355	ct,ham,Arpc2,en,Shab,Cip4,fry,CG4328,CG4525,Brf
GO:0019222	biological	regulation of metabolic process	32	1311	0.709718	ct,CHES-1-like,Msp-300,CG7742,Hel25E,Lam,CG12620,CG6380,Oli,amos,ham,tj,CG10262,ik2,Hr38,cad,Pomp,en,tou,msn,PGRP-LC,Hsp67Bc,Shc,fry,RasGAP1,simj,TfIIEalpha,CycA,CG4328,CG32105,Rbf2,mor,Hel89B,srp,tara,Brf,CREG,osa,dan,msi,CG34362,eIF2B-alpha
GO:0008565	molecular	protein transporter activity	1	64	0.7102	CG8860
GO:0032549	molecular	ribonucleoside binding	15	793	0.710648	Hel25E,Ddr,CG7094,sick,ik2,Cct5,CG8520,Aats-asp,msn,Klp67A,rec,Hmt-1,CG31183,Hel89B,bor,CG33970
GO:0046488	biological	phosphatidylinositol metabolic process	1	57	0.711161	CG10426
GO:0050657	biological	nucleic acid transport	1	63	0.711881	Hel25E
GO:0050658	biological	RNA transport	1	63	0.711881	Hel25E
GO:0001882	molecular	nucleoside binding	15	795	0.712602	Hel25E,Ddr,CG7094,sick,ik2,Cct5,CG8520,Aats-asp,msn,Klp67A,rec,Hmt-1,CG31183,Hel89B,bor,CG33970
GO:0003006	biological	developmental process involved in reproduction	12	464	0.713992	ct,Lam,tj,spir,dia,en,EndoG,enc,fry,Atx2,Pxd,Pxt
GO:0003712	molecular	transcription cofactor activity	2	104	0.714105	mor,osa
GO:0008236	molecular	serine-type peptidase activity	4	299	0.714196	CG14892,CG4815,CG9997,CG14061,CG34295,Jon99Ciii
GO:0022904	biological	respiratory electron transport chain	1	62	0.714224	CG11913
GO:0070201	biological	regulation of establishment of protein localization	1	52	0.71474	bic
GO:0017076	molecular	purine nucleotide binding	15	795	0.715255	Hel25E,Ddr,CG7094,sick,ik2,Cct5,CG8520,Aats-asp,msn,Klp67A,rec,Hmt-1,CG31183,Hel89B,bor,CG33970
GO:0051236	biological	establishment of RNA localization	1	64	0.715594	Hel25E
GO:0046483	biological	heterocycle metabolic process	17	1132	0.7157	dnc,CG3294,Msp-300,Hel25E,Pde11,tj,CG10189,swm,Top3alpha,CG10262,Nf-YB,Prp8,SmD3,EndoG,SmF,CG8525,Aats-asp,TfIIEalpha,rec,CG31183,CG3590,Brf,msi
GO:0009792	biological	embryo development ending in birth or egg hatching	2	58	0.71592	Lar,srp
GO:0045892	biological	negative regulation of transcription, DNA-dependent	7	230	0.716315	ct,CHES-1-like,Lam,en,simj,Rbf2,CREG
GO:0002376	biological	immune system process	5	216	0.716612	dia,PGRP-LC,PGRP-LF,Shc,alpha-Man-IIb,Hel89B,srp
GO:0016614	molecular	oxidoreductase activity, acting on CH-OH group of donors	2	120	0.717169	CG9331,CG6142
GO:0035075	biological	response to ecdysone	1	30	0.717856	Sgs3
GO:0036314	biological	response to sterol	1	30	0.717856	Sgs3
GO:1901654	biological	response to ketone	1	30	0.717856	Sgs3
GO:0017171	molecular	serine hydrolase activity	4	301	0.718099	CG14892,CG4815,CG9997,CG14061,CG34295,Jon99Ciii
GO:0045197	biological	establishment or maintenance of epithelial cell apical/basal polarity	1	28	0.722287	sdt
GO:0010721	biological	negative regulation of cell development	1	32	0.723318	CadN
GO:0008045	biological	motor neuron axon guidance	2	43	0.724595	Lar,Ptp99A
GO:2000241	biological	regulation of reproductive process	2	89	0.725199	bic,enc
GO:0016779	molecular	nucleotidyltransferase activity	1	75	0.727542	UGP
GO:0007528	biological	neuromuscular junction development	2	65	0.727693	Lar,wah
GO:0007286	biological	spermatid development	1	42	0.728483	EndoG
GO:0038024	molecular	cargo receptor activity	1	35	0.729233	CG10345
GO:0005819	cellular	spindle	1	57	0.729644	Lam
GO:0051094	biological	positive regulation of developmental process	2	66	0.730136	RasGAP1,klu
GO:0010608	biological	posttranscriptional regulation of gene expression	3	134	0.730976	Hsp67Bc,msi,eIF2B-alpha
GO:0022900	biological	electron transport chain	1	66	0.731133	CG11913
GO:1901293	biological	nucleoside phosphate biosynthetic process	2	98	0.7314	CG31183,CG3590
GO:0006897	biological	endocytosis	2	97	0.732252	Arr1,PGRP-LC
GO:0034332	biological	adherens junction organization	1	26	0.732786	sdt
GO:0051173	biological	positive regulation of nitrogen compound metabolic process	8	267	0.733267	cad,tou,PGRP-LC,TfIIEalpha,mor,Hel89B,srp,tara,Brf,osa
GO:0010941	biological	regulation of cell death	4	164	0.734418	spi,ik2,klu,Atx2
GO:0051253	biological	negative regulation of RNA metabolic process	7	238	0.734655	ct,CHES-1-like,Lam,en,simj,Rbf2,CREG
GO:0045893	biological	positive regulation of transcription, DNA-dependent	7	224	0.735236	cad,tou,TfIIEalpha,mor,srp,tara,Brf,osa
GO:0005200	molecular	structural constituent of cytoskeleton	1	43	0.735386	Arpc2
GO:0000989	molecular	transcription factor binding transcription factor activity	2	109	0.735683	mor,osa
GO:0060627	biological	regulation of vesicle-mediated transport	1	37	0.735841	wah
GO:0007611	biological	learning or memory	4	123	0.736202	dnc,Mob2,pxb,trp
GO:0050890	biological	cognition	4	123	0.736202	dnc,Mob2,pxb,trp
GO:0032386	biological	regulation of intracellular transport	1	51	0.736498	Cnx99A
GO:0001736	biological	establishment of planar polarity	2	59	0.73685	msn,app
GO:0007164	biological	establishment of tissue polarity	2	59	0.73685	msn,app
GO:0000988	molecular	protein binding transcription factor activity	2	110	0.737375	mor,osa
GO:0065008	biological	regulation of biological quality	17	715	0.73905	Sytalpha,Irk3,Lar,spir,Arpc2,ik2,dia,vari,wash,msn,Shab,Klp67A,Fad2,Atx2,srp,MCO3,CG9997,Cnx99A
GO:0010564	biological	regulation of cell cycle process	2	116	0.739656	CycA,Rbf2,mor
GO:0048638	biological	regulation of developmental growth	3	93	0.741135	CadN,Lar,Cip4
GO:0090092	biological	regulation of transmembrane receptor protein serine/threonine kinase signaling pathway	1	34	0.741464	cv-d
GO:0007156	biological	homophilic cell adhesion	2	32	0.741533	CadN,CadN2
GO:0072509	molecular	divalent inorganic cation transmembrane transporter activity	1	43	0.744741	trp
GO:0016331	biological	morphogenesis of embryonic epithelium	3	102	0.745548	Hakai,msn,srp
GO:0043566	molecular	structure-specific DNA binding	1	52	0.745647	CHES-1-like
GO:0010628	biological	positive regulation of gene expression	7	229	0.746526	cad,tou,TfIIEalpha,mor,srp,tara,Brf,osa
GO:0002682	biological	regulation of immune system process	3	120	0.748102	PGRP-LC,pxb,Hel89B,srp
GO:0046148	biological	pigment biosynthetic process	1	65	0.749115	Cnx99A
GO:0002165	biological	instar larval or pupal development	1	44	0.749695	wash
GO:0015370	molecular	solute:sodium symporter activity	1	62	0.751826	CG42235
GO:0006650	biological	glycerophospholipid metabolic process	1	68	0.752826	CG10426
GO:0009408	biological	response to heat	1	82	0.754725	Hsp67Bc,Hsp67Bb,Hsp22,CG4461,Hsp26
GO:0009891	biological	positive regulation of biosynthetic process	8	278	0.754914	cad,tou,PGRP-LC,TfIIEalpha,mor,Hel89B,srp,tara,Brf,osa
GO:0031328	biological	positive regulation of cellular biosynthetic process	8	278	0.754914	cad,tou,PGRP-LC,TfIIEalpha,mor,Hel89B,srp,tara,Brf,osa
GO:0044427	cellular	chromosomal part	4	392	0.755077	cid,Klp67A,rec,Rbf2
GO:0045165	biological	cell fate commitment	4	117	0.758797	ct,spi,CycA,srp
GO:0005874	cellular	microtubule	1	56	0.759178	Klp67A
GO:0007400	biological	neuroblast fate determination	1	27	0.760518	en
GO:0007243	biological	intracellular protein kinase cascade	1	51	0.760761	msn
GO:0051049	biological	regulation of transport	3	128	0.761663	Teh4,Teh2,Teh3,wah,Cnx99A
GO:0034470	biological	ncRNA processing	1	86	0.761795	CG10189
GO:0008135	molecular	translation factor activity, nucleic acid binding	1	73	0.762653	eIF2B-alpha
GO:0015931	biological	nucleobase-containing compound transport	1	74	0.762827	Hel25E
GO:0051254	biological	positive regulation of RNA metabolic process	7	236	0.763527	cad,tou,TfIIEalpha,mor,srp,tara,Brf,osa
GO:0060446	biological	branching involved in open tracheal system development	1	35	0.764097	Lam
GO:0032880	biological	regulation of protein localization	1	58	0.764995	bic
GO:0009166	biological	nucleotide catabolic process	1	63	0.765052	CG8525
GO:0045934	biological	negative regulation of nucleobase-containing compound metabolic process	7	250	0.765101	ct,CHES-1-like,Lam,en,simj,Rbf2,CREG
GO:0060255	biological	regulation of macromolecule metabolic process	28	1138	0.765744	ct,CHES-1-like,Hel25E,Lam,Oli,amos,ham,tj,CG10262,Hr38,cad,Pomp,en,tou,msn,Hsp67Bc,Shc,fry,RasGAP1,simj,TfIIEalpha,CycA,CG4328,CG32105,Rbf2,mor,srp,tara,Brf,CREG,osa,dan,msi,CG34362,eIF2B-alpha
GO:0009798	biological	axis specification	3	132	0.766078	cad,enc,RasGAP1
GO:0016301	molecular	kinase activity	8	350	0.766252	sdt,Ddr,CG7094,CG10268,ik2,vari,msn,CG34455
GO:0005198	molecular	structural molecule activity	7	495	0.76626	Lam,Arpc2,mRpS6,Sgs3,Mur89F,Tb,TwdlQ
GO:1901292	biological	nucleoside phosphate catabolic process	1	64	0.768096	CG8525
GO:0006913	biological	nucleocytoplasmic transport	1	77	0.769622	Hel25E
GO:0051169	biological	nuclear transport	1	77	0.769622	Hel25E
GO:0042594	biological	response to starvation	1	52	0.769651	Atg8b
GO:0017145	biological	stem cell division	2	70	0.770276	CycA,msi
GO:0030718	biological	germ-line stem cell maintenance	1	43	0.770907	wah
GO:0043005	cellular	neuron projection	2	72	0.77123	Lar,Ptp99A
GO:0006082	biological	organic acid metabolic process	4	307	0.771343	Aats-asp,aay,Fad2,Pxt
GO:0043436	biological	oxoacid metabolic process	4	307	0.771343	Aats-asp,aay,Fad2,Pxt
GO:0051172	biological	negative regulation of nitrogen compound metabolic process	7	253	0.771959	ct,CHES-1-like,Lam,en,simj,Rbf2,CREG
GO:0003002	biological	regionalization	9	268	0.773456	ct,amos,spi,Hakai,cad,en,cv-d,mor,tara,osa
GO:0019898	cellular	extrinsic to membrane	1	53	0.773898	trp
GO:0007166	biological	cell surface receptor signaling pathway	14	497	0.77401	TrissinR,Ddr,spi,PGRP-LC,PGRP-LF,Shc,CG33696,RasGAP1,Rh7,GRHRII,pxb,Hel89B,osa,Lgr1,CG12290,capa,trp
GO:0050896	biological	response to stimulus	50	2160	0.77435	dnc,CHES-1-like,Ir7d,Ir7e,Ir7f,Ir7g,CG3294,Lam,CG9171,TrissinR,Ddr,CadN,Arr1,CG10211,Pde11,Jwa,Top3alpha,spi,Lar,sick,ik2,Hr38,dia,CheB38b,CheB38a,CheB38c,en,Cyp6g1,Cyp6g2,msn,Shab,PGRP-LC,PGRP-LF,Hsp67Bc,Hsp67Bb,Hsp22,CG4461,Hsp26,aay,CG3967,Shc,Or67b,CG33696,RasGAP1,NijA,klu,Fad2,Ir68a,scyl,CG6175,Sgs3,Mob2,CG11534,Rh7,GRHRII,pxb,wah,Hmt-1,CG31183,Hel89B,srp,CG10345,Pxd,osa,Pxt,Atg8b,Lgr1,msi,C…
GO:0034622	biological	cellular macromolecular complex assembly	2	262	0.774653	cid,Klp67A
GO:0010558	biological	negative regulation of macromolecule biosynthetic process	8	268	0.775911	ct,CHES-1-like,Lam,en,simj,Rbf2,CREG,msi
GO:2000113	biological	negative regulation of cellular macromolecule biosynthetic process	8	268	0.775911	ct,CHES-1-like,Lam,en,simj,Rbf2,CREG,msi
GO:0045935	biological	positive regulation of nucleobase-containing compound metabolic process	7	242	0.777266	cad,tou,TfIIEalpha,mor,srp,tara,Brf,osa
GO:0000982	molecular	RNA polymerase II core promoter proximal region sequence-specific DNA binding transcription factor activity	2	60	0.778015	en,Rbf2,srp
GO:0043168	molecular	anion binding	17	974	0.778987	Hel25E,Ddr,CG7094,sick,ik2,Cct5,CG8520,Aats-asp,msn,Klp67A,rec,cv-d,Hmt-1,CG31183,Hel89B,bor,CREG,CG6142,CG33970
GO:0008595	biological	anterior/posterior axis specification, embryo	1	44	0.779389	RasGAP1
GO:0008038	biological	neuron recognition	4	91	0.780163	CadN,fry,beat-IIa,Ptp99A
GO:0051716	biological	cellular response to stimulus	28	1203	0.780378	dnc,CHES-1-like,TrissinR,Ddr,Arr1,Pde11,Top3alpha,spi,ik2,Hr38,msn,PGRP-LC,PGRP-LF,Hsp67Bc,Shc,CG33696,RasGAP1,scyl,Sgs3,CG11534,Rh7,GRHRII,pxb,wah,CG31183,Hel89B,osa,Atg8b,Lgr1,msi,CG12290,Ald,capa,trp
GO:0005057	molecular	receptor signaling protein activity	1	47	0.780984	msn
GO:0008037	biological	cell recognition	4	92	0.782945	CadN,fry,beat-IIa,Ptp99A
GO:0042626	molecular	ATPase activity, coupled to transmembrane movement of substances	2	115	0.783306	Hmt-1,CG33970
GO:0043492	molecular	ATPase activity, coupled to movement of substances	2	115	0.783306	Hmt-1,CG33970
GO:0009953	biological	dorsal/ventral pattern formation	2	79	0.783442	tara,osa
GO:0048103	biological	somatic stem cell division	1	41	0.784587	CycA
GO:0048754	biological	branching morphogenesis of an epithelial tube	1	37	0.785273	Lam
GO:0061138	biological	morphogenesis of a branching epithelium	1	37	0.785273	Lam
GO:0009890	biological	negative regulation of biosynthetic process	8	272	0.785346	ct,CHES-1-like,Lam,en,simj,Rbf2,CREG,msi
GO:0031327	biological	negative regulation of cellular biosynthetic process	8	272	0.785346	ct,CHES-1-like,Lam,en,simj,Rbf2,CREG,msi
GO:0007606	biological	sensory perception of chemical stimulus	5	244	0.786638	Gr36a,Gr36b,Gr36c,CheB38b,CheB38a,CheB38c,Or67b,dpr6,Gr98b
GO:0007610	biological	behavior	14	453	0.787311	dnc,Lam,CG9171,spi,Shab,aay,CG3967,klu,Fad2,CG6175,Mob2,pxb,CG9997,CG14509,trp
GO:0042078	biological	germ-line stem cell division	1	35	0.787568	msi
GO:0035088	biological	establishment or maintenance of apical/basal cell polarity	1	39	0.788179	sdt
GO:0061245	biological	establishment or maintenance of bipolar cell polarity	1	39	0.788179	sdt
GO:0007167	biological	enzyme linked receptor protein signaling pathway	4	149	0.78905	Ddr,spi,Shc,RasGAP1
GO:0008047	molecular	enzyme activator activity	2	103	0.789821	Msp-300,CG7742,RasGAP1
GO:0006355	biological	regulation of transcription, DNA-dependent	20	736	0.789949	ct,CHES-1-like,Lam,Oli,amos,ham,tj,Hr38,cad,en,tou,Shc,RasGAP1,simj,TfIIEalpha,CG4328,CG32105,Rbf2,mor,srp,tara,Brf,CREG,osa,dan
GO:2001141	biological	regulation of RNA biosynthetic process	20	736	0.789949	ct,CHES-1-like,Lam,Oli,amos,ham,tj,Hr38,cad,en,tou,Shc,RasGAP1,simj,TfIIEalpha,CG4328,CG32105,Rbf2,mor,srp,tara,Brf,CREG,osa,dan
GO:0016820	molecular	hydrolase activity, acting on acid anhydrides, catalyzing transmembrane movement of substances	2	117	0.79016	Hmt-1,CG33970
GO:0048584	biological	positive regulation of response to stimulus	3	157	0.79057	spi,CG10960,cv-d
GO:0016567	biological	protein ubiquitination	1	60	0.79058	Hakai
GO:0004518	molecular	nuclease activity	1	83	0.791043	EndoG
GO:0035206	biological	regulation of hemocyte proliferation	1	38	0.791129	pxb
GO:0016324	cellular	apical plasma membrane	1	41	0.791261	sdt
GO:0051726	biological	regulation of cell cycle	4	213	0.792354	Grip71,swm,CycA,Rbf2,mor
GO:0010557	biological	positive regulation of macromolecule biosynthetic process	7	250	0.792394	cad,tou,TfIIEalpha,mor,srp,tara,Brf,osa
GO:0009719	biological	response to endogenous stimulus	3	131	0.792505	Hr38,Hsp67Bc,Sgs3
GO:0009790	biological	embryo development	3	104	0.794284	CHES-1-like,Lar,srp
GO:0050907	biological	detection of chemical stimulus involved in sensory perception	1	67	0.794914	Or67b
GO:0071704	biological	organic substance metabolic process	45	3462	0.795091	dnc,CG3294,Msp-300,CG14034,Hel25E,Oscillin,Ddr,CG9505,CG7094,CG42750,Pde11,CG10376,tj,CG10189,swm,Top3alpha,CG10268,Hakai,CG10262,Lar,Nf-YB,ik2,dia,Pomp,Prp8,SmD3,Cct5,EndoG,SmF,CG8525,Aats-asp,bbc,msn,mRpS6,PGRP-LC,PGRP-LF,CG34455,CG4447,Hsp67Bc,Hsp22,aay,Shc,CG8336,Fad2,TfIIEalpha,app,CG4300,CG10426,alpha-Man-IIb,rec,CG31183,CG14892,CG3590,Mur89F,Brf,Pxt,msi,CG31091,CG31089,CG6142,Ald,CG6036,CG…
GO:0008092	molecular	cytoskeletal protein binding	5	230	0.795113	Msp-300,Grip71,spir,Arpc2,dia
GO:0009152	biological	purine ribonucleotide biosynthetic process	1	56	0.795206	CG3590
GO:0009791	biological	post-embryonic development	1	52	0.796016	wash
GO:0016740	molecular	transferase activity	17	1042	0.796142	sdt,CG9171,Ddr,CG7094,CG17681,CG15155,CG5783,CG10268,ik2,vari,bbc,msn,UGP,CG34455,CG3967,app,CG4300,CG4576,CG31102,CG31097,CG31288,CG13659,CG31370,CG31436,CG10550,CG31099,CG31380
GO:0005543	molecular	phospholipid binding	3	131	0.796419	Sytalpha,CG10188,RasGAP1
GO:0016192	biological	vesicle-mediated transport	4	236	0.797617	Sytalpha,Arr1,spir,PGRP-LC
GO:0051171	biological	regulation of nitrogen compound metabolic process	24	923	0.798466	ct,CHES-1-like,Msp-300,CG7742,Hel25E,Lam,Oli,amos,ham,tj,CG10262,Hr38,cad,en,tou,PGRP-LC,Shc,RasGAP1,simj,TfIIEalpha,CG4328,CG32105,Rbf2,mor,Hel89B,srp,tara,Brf,CREG,osa,dan,CG34362
GO:0044708	biological	single-organism behavior	10	355	0.800234	dnc,Lam,spi,Shab,aay,CG3967,klu,Mob2,pxb,CG14509,trp
GO:0005694	cellular	chromosome	2	136	0.80139	Hel25E,Top3alpha
GO:0006164	biological	purine nucleotide biosynthetic process	1	58	0.803945	CG3590
GO:0007365	biological	periodic partitioning	1	34	0.804518	en
GO:0007399	biological	nervous system development	3	100	0.805027	amos,Lar,tou
GO:0010243	biological	response to organic nitrogen	1	62	0.805335	Hsp67Bc
GO:0046486	biological	glycerolipid metabolic process	1	79	0.806838	CG10426
GO:1901701	biological	cellular response to oxygen-containing compound	1	64	0.808199	Sgs3
GO:0019219	biological	regulation of nucleobase-containing compound metabolic process	23	886	0.809784	ct,CHES-1-like,Msp-300,CG7742,Hel25E,Lam,Oli,amos,ham,tj,CG10262,Hr38,cad,en,tou,Shc,RasGAP1,simj,TfIIEalpha,CG4328,CG32105,Rbf2,mor,srp,tara,Brf,CREG,osa,dan,CG34362
GO:0044422	cellular	organelle part	28	2271	0.810204	CHES-1-like,CG3294,Msp-300,Hel25E,Lam,Grip71,CG10132,Lar,Nf-YB,Arpc2,Cen,dia,Prp8,SmD3,Cct5,EndoG,CG8860,wash,SmF,bic,Aats-asp,cid,mRpS6,Klp67A,Hsp26,simj,TfIIEalpha,CycA,wah,alpha-Man-IIb,rec,Hmt-1,Rbf2,mor,Brf,osa,Pxt,CG11913,Ald,Cnx99A,Cog7
GO:0046434	biological	organophosphate catabolic process	1	74	0.810301	CG8525
GO:0050877	biological	neurological system process	11	453	0.810678	dnc,ct,Gr36a,Gr36b,Gr36c,dia,CheB38b,CheB38a,CheB38c,Or67b,dpr6,Mob2,Rh7,pxb,Gr98b,trp
GO:0032446	biological	protein modification by small protein conjugation	1	67	0.812022	Hakai
GO:0006281	biological	DNA repair	1	103	0.812955	Top3alpha
GO:0016616	molecular	oxidoreductase activity, acting on the CH-OH group of donors, NAD or NADP as acceptor	1	81	0.81373	CG9331
GO:0006412	biological	translation	2	191	0.813869	mRpS6,CG4447
GO:0015672	biological	monovalent inorganic cation transport	3	149	0.813969	Irk3,Shab,Ncc69
GO:0003723	molecular	RNA binding	7	412	0.816047	CG3294,Msp-300,CG10189,mRpS6,CG3335,msi,eIF2B-alpha
GO:0009260	biological	ribonucleotide biosynthetic process	1	61	0.816111	CG3590
GO:0046390	biological	ribose phosphate biosynthetic process	1	61	0.816111	CG3590
GO:0007309	biological	oocyte axis specification	1	56	0.817246	enc
GO:0016310	biological	phosphorylation	6	289	0.81881	Ddr,CG7094,ik2,msn,Hsp67Bc,CG10426
GO:0001763	biological	morphogenesis of a branching structure	1	40	0.818987	Lam
GO:1901566	biological	organonitrogen compound biosynthetic process	3	205	0.822546	aay,CG4300,CG3590
GO:0003824	molecular	catalytic activity	50	3918	0.82426	dnc,sdt,Cyp28d2,Cyp28d1,CG14034,CG14015,Hel25E,Oscillin,CG9171,Ddr,CG9505,CG7094,CG17681,CG15155,CG5783,CG42750,CG10211,Pde11,CG10376,CG10195,CG10194,CG18094,Top3alpha,CG10268,Lar,sick,ik2,vari,CG9331,Cct5,EndoG,Cyp6g1,Cyp6g2,CG8834,CG8520,CG8525,Aats-asp,cid,bbc,msn,PGRP-LC,PGRP-LF,UGP,CG34455,Klp67A,aay,CG3967,CG3335,CG8336,CG32068,Fad2,CAH2,app,CG4300,CG10426,alpha-Man-IIb,rec,CG4576,Hmt-1,CG3…
GO:0032940	biological	secretion by cell	2	138	0.825403	Sytalpha,dia
GO:0010468	biological	regulation of gene expression	24	967	0.827192	ct,CHES-1-like,Hel25E,Lam,Oli,amos,ham,tj,Hr38,cad,en,tou,Hsp67Bc,Shc,RasGAP1,simj,TfIIEalpha,CG4328,CG32105,Rbf2,mor,srp,tara,Brf,CREG,osa,dan,msi,CG34362,eIF2B-alpha
GO:0005515	molecular	protein binding	32	1532	0.827972	CHES-1-like,sdt,Msp-300,Lam,CG14014,Oli,CadN,CadN2,Arr1,amos,Grip71,tj,spi,Hakai,Lar,Nf-YB,spir,Arpc2,ik2,Cen,dia,tou,Cct5,wash,cid,Cip4,PGRP-LC,Hsp26,fry,simj,Mob2,CycA,cv-d,Rbf2,mor,srp,Brf,CREG,dan,Cnx99A,capa,trp
GO:0044454	cellular	nuclear chromosome part	1	94	0.828142	cid
GO:0006468	biological	protein phosphorylation	5	232	0.82944	Ddr,CG7094,ik2,msn,Hsp67Bc
GO:0009950	biological	dorsal/ventral axis specification	1	61	0.829761	enc
GO:0042803	molecular	protein homodimerization activity	2	79	0.829779	CadN,trp
GO:0030162	biological	regulation of proteolysis	1	68	0.829929	Pomp
GO:0051252	biological	regulation of RNA metabolic process	21	805	0.830076	ct,CHES-1-like,Hel25E,Lam,Oli,amos,ham,tj,Hr38,cad,en,tou,Shc,RasGAP1,simj,TfIIEalpha,CG4328,CG32105,Rbf2,mor,srp,tara,Brf,CREG,osa,dan,CG34362
GO:1901698	biological	response to nitrogen compound	1	70	0.832242	Hsp67Bc
GO:0000981	molecular	sequence-specific DNA binding RNA polymerase II transcription factor activity	5	169	0.834534	CHES-1-like,tj,Hr38,en,Rbf2,srp
GO:0051707	biological	response to other organism	3	192	0.83469	sick,PGRP-LC,Hel89B
GO:1901605	biological	alpha-amino acid metabolic process	1	98	0.834902	aay
GO:0017148	biological	negative regulation of translation	1	35	0.835944	msi
GO:0044424	cellular	intracellular part	57	4349	0.836422	ct,CHES-1-like,sdt,CG3294,Msp-300,Cyp28d2,Cyp28d1,Hel25E,Lam,CG12620,CG7094,Oli,Arr1,amos,Grip71,ham,tj,CG10189,swm,Top3alpha,CG10132,spi,CG10268,Hakai,CG10262,CG10366,Lar,Nf-YB,spir,Arpc2,ik2,Cen,Hr38,dia,cad,Pomp,tou,Prp8,SmD3,Cct5,EndoG,CG8860,wash,SmF,Cyp6g1,Cyp6g2,CG8525,bic,Aats-asp,cid,msn,enc,mRpS6,CG34455,CG34456,CG4447,Klp67A,Hsp26,aay,fry,RasGAP1,simj,klu,Fad2,scyl,Mob2,TfIIEalpha,CycA…
GO:0071495	biological	cellular response to endogenous stimulus	2	95	0.836653	Hr38,Sgs3
GO:0004713	molecular	protein tyrosine kinase activity	1	43	0.836898	Ddr
GO:0016458	biological	gene silencing	1	77	0.838527	Lam
GO:0009150	biological	purine ribonucleotide metabolic process	2	117	0.838645	Pde11,CG3590
GO:0009607	biological	response to biotic stimulus	3	195	0.839887	sick,PGRP-LC,Hel89B
GO:0006520	biological	cellular amino acid metabolic process	2	207	0.840416	Aats-asp,aay
GO:0003008	biological	system process	12	489	0.841054	dnc,ct,Gr36a,Gr36b,Gr36c,spi,dia,CheB38b,CheB38a,CheB38c,Or67b,dpr6,Mob2,Rh7,pxb,Gr98b,trp
GO:0046873	molecular	metal ion transmembrane transporter activity	4	204	0.841062	Irk3,Shab,MCO3,CG42235,trp
GO:0072522	biological	purine-containing compound biosynthetic process	1	70	0.841286	CG3590
GO:0044446	cellular	intracellular organelle part	27	2247	0.842165	CHES-1-like,CG3294,Msp-300,Hel25E,Lam,Grip71,CG10132,Lar,Nf-YB,Arpc2,Cen,dia,Prp8,SmD3,Cct5,EndoG,CG8860,wash,SmF,bic,Aats-asp,cid,mRpS6,Klp67A,Hsp26,simj,TfIIEalpha,CycA,wah,alpha-Man-IIb,rec,Hmt-1,Rbf2,mor,Brf,osa,Pxt,CG11913,Cnx99A,Cog7
GO:0007411	biological	axon guidance	7	197	0.842276	CadN,Lar,en,msn,aay,NijA,Ptp99A
GO:0004984	molecular	olfactory receptor activity	1	64	0.842406	Or67b
GO:0005509	molecular	calcium ion binding	5	206	0.84367	CadN,CadN2,Scp2,Cnx99A,CG31202
GO:0046903	biological	secretion	2	144	0.844172	Sytalpha,dia
GO:0044237	biological	cellular metabolic process	36	2766	0.845513	dnc,CG3294,Msp-300,CG14034,Hel25E,Ddr,CG7094,Pde11,CG10376,tj,CG10189,swm,Top3alpha,CG10268,Hakai,CG10262,Lar,Nf-YB,ik2,dia,Prp8,SmD3,Cct5,EndoG,SmF,Cyp6g1,CG8525,Aats-asp,bbc,msn,mRpS6,CG34455,CG4447,Hsp67Bc,Hsp22,aay,Shc,CG8336,Fad2,TfIIEalpha,app,CG4300,CG10426,rec,CG31183,CG3590,Brf,Pxt,Atg8b,CG11913,msi,Ald,CG6036,Cnx99A,Ptp99A
GO:0043067	biological	regulation of programmed cell death	3	151	0.845979	spi,ik2,klu
GO:0043066	biological	negative regulation of apoptotic process	1	59	0.84607	spi
GO:0004222	molecular	metalloendopeptidase activity	1	79	0.846186	CG9505
GO:0006163	biological	purine nucleotide metabolic process	2	120	0.846711	Pde11,CG3590
GO:0001071	molecular	nucleic acid binding transcription factor activity	13	423	0.84745	ct,CHES-1-like,Oli,amos,ham,tj,Nf-YB,Hr38,cad,en,CG4328,CG32105,Rbf2,srp,dan
GO:0003700	molecular	sequence-specific DNA binding transcription factor activity	13	423	0.84745	ct,CHES-1-like,Oli,amos,ham,tj,Nf-YB,Hr38,cad,en,CG4328,CG32105,Rbf2,srp,dan
GO:0019904	molecular	protein domain specific binding	1	46	0.849767	Lar
GO:0007427	biological	epithelial cell migration, open tracheal system	1	33	0.849926	Hakai
GO:0010631	biological	epithelial cell migration	1	33	0.849926	Hakai
GO:0016198	biological	axon choice point recognition	1	29	0.851176	beat-IIa
GO:0009259	biological	ribonucleotide metabolic process	2	122	0.851705	Pde11,CG3590
GO:0019693	biological	ribose phosphate metabolic process	2	122	0.851705	Pde11,CG3590
GO:0045475	biological	locomotor rhythm	1	45	0.852157	dnc
GO:0035114	biological	imaginal disc-derived appendage morphogenesis	9	253	0.852854	ct,spi,msn,fry,RasGAP1,CG6175,app,mor,osa
GO:0004866	molecular	endopeptidase inhibitor activity	1	91	0.854239	Tep5
GO:0005622	cellular	intracellular	6	300	0.856525	CG7742,CG10348,CG10188,CG10631,CG33514,CG7512
GO:0080134	biological	regulation of response to stress	2	114	0.857034	PGRP-LC,PGRP-LF,Hel89B
GO:0019098	biological	reproductive behavior	3	125	0.858203	dnc,Fad2,CG9997
GO:0001077	molecular	RNA polymerase II core promoter proximal region sequence-specific DNA binding transcription factor activity involved in positive regulation of transcription	1	41	0.858248	srp
GO:0001228	molecular	RNA polymerase II transcription regulatory region sequence-specific DNA binding transcription factor activity involved in positive regulation of transcription	1	41	0.858248	srp
GO:0006357	biological	regulation of transcription from RNA polymerase II promoter	10	383	0.8591	ct,CHES-1-like,cad,en,tou,Shc,RasGAP1,simj,TfIIEalpha,Rbf2,CREG
GO:0061135	molecular	endopeptidase regulator activity	1	93	0.859141	Tep5
GO:0035107	biological	appendage morphogenesis	9	255	0.860062	ct,spi,msn,fry,RasGAP1,CG6175,app,mor,osa
GO:0008017	molecular	microtubule binding	1	73	0.86029	spir
GO:0044706	biological	multi-multicellular organism process	2	97	0.860516	lobo,CG9997
GO:0000578	biological	embryonic axis specification	1	56	0.86063	RasGAP1
GO:0008582	biological	regulation of synaptic growth at neuromuscular junction	1	56	0.861465	Cip4
GO:0048641	biological	regulation of skeletal muscle tissue development	1	56	0.861465	Cip4
GO:0048742	biological	regulation of skeletal muscle fiber development	1	56	0.861465	Cip4
GO:0044723	biological	single-organism carbohydrate metabolic process	2	173	0.86269	alpha-Man-IIb,Ald
GO:0008237	molecular	metallopeptidase activity	2	150	0.864301	CG9505,CG42750
GO:0051147	biological	regulation of muscle cell differentiation	1	57	0.864586	Cip4
GO:0051153	biological	regulation of striated muscle cell differentiation	1	57	0.864586	Cip4
GO:0043068	biological	positive regulation of programmed cell death	1	50	0.866251	klu
GO:0007268	biological	synaptic transmission	2	85	0.868369	dnc,Shab
GO:0080135	biological	regulation of cellular response to stress	1	62	0.868758	PGRP-LF
GO:0031667	biological	response to nutrient levels	1	66	0.869193	Atg8b
GO:0007283	biological	spermatogenesis	1	99	0.869328	dia
GO:0009416	biological	response to light stimulus	2	119	0.870278	Arr1,trp
GO:0007626	biological	locomotory behavior	3	132	0.870973	dnc,Lam,Shab
GO:0016810	molecular	hydrolase activity, acting on carbon-nitrogen (but not peptide) bonds	1	93	0.871244	PGRP-LC,PGRP-LF
GO:0048813	biological	dendrite morphogenesis	3	138	0.87167	ct,ham,CG4328
GO:0048232	biological	male gamete generation	1	100	0.872139	dia
GO:0009991	biological	response to extracellular stimulus	1	68	0.873628	Atg8b
GO:0004175	molecular	endopeptidase activity	5	442	0.874427	CG9505,CG14892,CG4815,CG9997,CG14061,CG34295,Jon99Ciii
GO:0070647	biological	protein modification by small protein conjugation or removal	1	91	0.876161	Hakai
GO:0008340	biological	determination of adult lifespan	2	145	0.876815	PGRP-LF,Hsp22,Hsp26,Sug
GO:0072521	biological	purine-containing compound metabolic process	2	137	0.877034	Pde11,CG3590
GO:0043170	biological	macromolecule metabolic process	33	2557	0.877417	CG3294,Msp-300,Hel25E,Ddr,CG9505,CG7094,CG42750,CG10376,tj,CG10189,swm,Top3alpha,Hakai,CG10262,Lar,Nf-YB,ik2,Pomp,Prp8,SmD3,Cct5,EndoG,SmF,Aats-asp,msn,mRpS6,PGRP-LC,PGRP-LF,CG4447,Hsp67Bc,Hsp22,CG8336,TfIIEalpha,app,CG4300,rec,CG14892,Mur89F,Brf,msi,CG6036,CG31077,CG4815,CG9997,CG14061,CG34295,Cnx99A,Ptp99A,Jon99Ciii
GO:0043069	biological	negative regulation of programmed cell death	1	66	0.878658	spi
GO:0016020	cellular	membrane	25	1084	0.878679	sdt,nAcRalpha-7E,Msp-300,Cyp28d2,Cyp28d1,GluRIIB,CadN,CadN2,CG10413,CG10186,spi,Hakai,Lar,vari,EndoG,Cyp6g1,Cyp6g2,bbc,Shab,Or67b,RasGAP1,Fad2,Ir68a,Mob2,Ncc69,alpha-Man-IIb,Hmt-1,CG10345,CG31262,Cnx99A,Ptp99A,trp,CG31202
GO:0051963	biological	regulation of synapse assembly	1	59	0.879032	Cip4
GO:0005739	cellular	mitochondrion	3	263	0.879551	Top3alpha,EndoG,CG4447
GO:0005700	cellular	polytene chromosome	1	96	0.879866	Hel25E
GO:0009880	biological	embryonic pattern specification	2	104	0.880639	cad,RasGAP1
GO:0008344	biological	adult locomotory behavior	1	60	0.88239	Lam
GO:0008593	biological	regulation of Notch signaling pathway	1	70	0.883494	ct
GO:0046530	biological	photoreceptor cell differentiation	1	45	0.883506	osa
GO:0071013	cellular	catalytic step 2 spliceosome	1	123	0.884349	Prp8,SmD3,SmF
GO:0016482	biological	cytoplasmic transport	2	180	0.885438	Msp-300,Hel25E
GO:0071310	biological	cellular response to organic substance	2	119	0.885557	Hr38,Sgs3
GO:0008194	molecular	UDP-glycosyltransferase activity	1	96	0.886322	CG9171
GO:0007525	biological	somatic muscle development	1	48	0.886388	wah
GO:0010629	biological	negative regulation of gene expression	7	302	0.886512	ct,CHES-1-like,Lam,en,simj,Rbf2,CREG
GO:0042802	molecular	identical protein binding	2	89	0.887213	CadN,trp
GO:0007424	biological	open tracheal system development	3	108	0.887489	ct,spi,dia,vari
GO:0048812	biological	neuron projection morphogenesis	6	279	0.888033	ct,ham,en,Shab,CG4328,Brf
GO:0060541	biological	respiratory system development	3	109	0.889144	ct,spi,dia,vari
GO:0048858	biological	cell projection morphogenesis	6	280	0.889362	ct,ham,en,Shab,CG4328,Brf
GO:0032990	biological	cell part morphogenesis	6	281	0.890207	ct,ham,en,Shab,CG4328,Brf
GO:0060548	biological	negative regulation of cell death	1	71	0.891062	spi
GO:0001667	biological	ameboidal cell migration	1	40	0.891146	Hakai
GO:0007423	biological	sensory organ development	5	230	0.891553	amos,ham,Atx2,dan,msi
GO:0007269	biological	neurotransmitter secretion	1	91	0.892663	Sytalpha
GO:0061061	biological	muscle structure development	3	118	0.892688	Msp-300,SmD3,wah
GO:0007165	biological	signal transduction	22	885	0.892706	dnc,TrissinR,Ddr,Arr1,Pde11,spi,ik2,Hr38,msn,PGRP-LC,PGRP-LF,Shc,CG33696,RasGAP1,CG11534,Rh7,GRHRII,pxb,CG31183,Hel89B,osa,Lgr1,CG12290,capa,trp
GO:0007444	biological	imaginal disc development	3	132	0.892941	Irk3,cad,en
GO:0044429	cellular	mitochondrial part	4	377	0.893834	EndoG,mRpS6,Hmt-1,CG11913
GO:0031324	biological	negative regulation of cellular metabolic process	8	346	0.894164	ct,CHES-1-like,Lam,en,simj,Rbf2,CREG,msi
GO:0004674	molecular	protein serine/threonine kinase activity	3	187	0.89521	CG7094,ik2,msn
GO:0006935	biological	chemotaxis	7	205	0.895478	CadN,Lar,en,msn,aay,NijA,Ptp99A
GO:1901564	biological	organonitrogen compound metabolic process	8	609	0.895711	Pde11,Aats-asp,PGRP-LC,PGRP-LF,aay,CG4300,CG3590,Mur89F,CG31077
GO:0023061	biological	signal release	1	93	0.896398	Sytalpha
GO:0007517	biological	muscle organ development	2	82	0.899136	Msp-300,SmD3
GO:0016055	biological	Wnt receptor signaling pathway	1	59	0.900906	osa
GO:0050807	biological	regulation of synapse organization	1	69	0.901504	Cip4
GO:0007281	biological	germ cell development	1	79	0.901877	EndoG
GO:0009266	biological	response to temperature stimulus	1	111	0.902383	Hsp67Bc,Hsp67Bb,Hsp22,CG4461,Hsp26
[truncated: 6,611 more rows]
