# Supplementary material for: The evolution of larger size in high-altitude Drosophila melanogaster has a variable genetic architecture
Source: G3 (Bethesda). 2022 Jan 3;12(3):jkab454. doi: 10.1093/g3journal/jkab454 (PMC8895999; doi:10.1093/g3journal/jkab454)
Supplement: jkab454_Supplementary_Table_S7 [file jkab454_supplementary_table_s7.xls]

## Sheet: TableS7_Wing_GO.csv
Table S7. Results of gene ontology enrichment analysis for wing size. For each GO category, the total number of genes in the analyzed regions is given, along with the number of genes implicated by an outlier SNP and the identities of those genes. A permutation P value is also given for each GO category, which does not attempt to correct for the number of GO categories tested.
Category	Ontology	Description	Outlier_Regions_With_1+_Genes	Total_Windows_With_Genes	Raw_P_Value_From_Permutations	Genes_In_Outlier_Regions
GO:0022008	biological	neurogenesis	31	564	0.000728	Cda4,salr,dia,Cul-2,Drep-2,CG30007,CG42732,Prp8,Cct5,CG8860,Aats-asp,cbc,cid,Rcd1,Su(var)2-HP2,Hr51,Hsf,Pcl,GstE11,Cdc37,RasGAP1,klu,CG7394,CycA,CG7275,CG12301,CG7656,CG16838,CG13073,fax,Pxd,lute,osa,CG31097,Pka-C2,Ef1alpha100E
GO:0031625	molecular	ubiquitin protein ligase binding	3	9	0.001221	Sep1,Cul-2,CG11261
GO:0044389	molecular	small conjugating protein ligase binding	3	9	0.001221	Sep1,Cul-2,CG11261
GO:1901606	biological	alpha-amino acid catabolic process	5	28	0.001262	slgA,hgo,CG8665,cn,CG6638
GO:0009063	biological	cellular amino acid catabolic process	5	29	0.001556	slgA,hgo,CG8665,cn,CG6638
GO:0000003	biological	reproduction	16	206	0.001622	dnc,Pde1c,CG10651,CG17472,CG31680,Spn42Dd,tra2,Sfp51E,CG6426,Spn53F,CG13309,scyl,Acp70A,CG33259,BG642167,CG4815,CG9997,CG14061
GO:0008086	molecular	light-activated voltage-gated calcium channel activity	2	2	0.001938	trpl
GO:0010461	molecular	light-activated ion channel activity	2	2	0.001938	trpl
GO:0035997	cellular	rhabdomere microvillus membrane	2	2	0.001938	trpl
GO:0071454	biological	cellular response to anoxia	2	2	0.001938	trpl
GO:0055085	biological	transmembrane transport	27	415	0.002159	Ca-alpha1T,CG15406,Vha100-5,CG9317,tadr,Nhe2,trpl,CG1688,sut4,KCNQ,CG8860,CG8785,CG3790,Picot,Shab,Pex7,CG32053,CG32054,CG42825,CG32079,Sug,Ncc69,CG10960,CG17300,CG31262,CG7333,CG7342,CG17751,CG17752,CG16727,CG6231,CG42235,aralar1,salt
GO:0005245	molecular	voltage-gated calcium channel activity	4	9	0.003464	Ca-alpha1T,trpl,stj
GO:0022857	molecular	transmembrane transporter activity	40	742	0.003785	Ca-alpha1T,CG9281,shakB,CG1724,Ir20a,CG14621,CG9663,CG15406,GluRIIB,Vha100-5,CG9317,tadr,ppk13,Nhe2,nrv3,trpl,CG1698,CG1688,sut4,KCNQ,CG42732,CG8860,CG8785,CG3790,CG3814,Nmda1,stj,Ir51b,Nach,Picot,Shab,CG32053,CG32054,CG42825,CG32079,CG32081,Ir68a,Ncc69,CG10960,CG17300,Best4,CG7333,CG7342,CG17751,CG17752,CG16727,CG6231,GluClalpha,CG31213,MCO3,CG42235,CG33970,aralar1,CG11340,salt
GO:0031528	cellular	microvillus membrane	2	3	0.004906	trpl
GO:0017119	cellular	Golgi transport complex	2	4	0.005227	CG6488,Cog7
GO:0032504	biological	multicellular organism reproduction	14	197	0.005824	Pde1c,CG10651,CG17472,CG31680,Spn42Dd,Sfp51E,CG6426,Spn53F,CG13309,scyl,Acp70A,CG33259,BG642167,CG4815,CG9997,CG14061
GO:0045861	biological	negative regulation of proteolysis	4	27	0.006031	Spn42Dd,Spn42De,Spn43Aa,Spn53F,Spn55B
GO:1901605	biological	alpha-amino acid metabolic process	8	98	0.006116	slgA,hgo,CG8665,cn,CG6638,aay,l(3)72Dp,l(3)72Dr,nero
GO:0022804	molecular	active transmembrane transporter activity	19	297	0.007169	CG9281,CG1724,CG14621,CG9663,Vha100-5,CG9317,Nhe2,nrv3,CG1698,sut4,CG8860,Picot,Ncc69,CG17300,CG7333,CG7342,CG17751,CG17752,CG6231,CG31213,CG42235,CG33970,salt
GO:0051087	molecular	chaperone binding	3	18	0.007217	Cdc37,stv,l(3)72Do
GO:1901135	biological	carbohydrate derivative metabolic process	21	356	0.007474	Sep1,Cda4,Oscillin,Gyc32E,Pde1c,Ac3,CG40005,cta,Cht3,CG30158,CG8525,ttv,Aprt,CG13309,PGRP-LC,PGRP-LF,CG17300,CG10738,Notum,Pde6,CG3590,Mur89F,CG31077,awd
GO:0072521	biological	purine-containing compound metabolic process	12	137	0.007667	Sep1,Gyc32E,Pde1c,Ac3,CG40005,cta,CG30158,Aprt,CG17300,CG10738,Pde6,CG3590,awd
GO:0005853	cellular	eukaryotic translation elongation factor 1 complex	2	5	0.008659	Ef1beta,Ef1alpha100E
GO:0045010	biological	actin nucleation	3	13	0.008761	spir,Arpc2,wash
GO:0016054	biological	organic acid catabolic process	5	44	0.008763	slgA,hgo,CG8665,cn,CG6638
GO:0046395	biological	carboxylic acid catabolic process	5	44	0.008763	slgA,hgo,CG8665,cn,CG6638
GO:0009074	biological	aromatic amino acid family catabolic process	2	6	0.00904	hgo,cn
GO:0009150	biological	purine ribonucleotide metabolic process	11	117	0.009441	Sep1,Gyc32E,Pde1c,Ac3,CG40005,cta,CG30158,CG17300,CG10738,Pde6,CG3590,awd
GO:0008509	molecular	anion transmembrane transporter activity	13	166	0.009627	CG14621,tadr,CG1698,CG8785,CG3790,Picot,CG32079,CG32081,Ncc69,Best4,GluClalpha,CG42235,CG11340,salt
GO:0015279	molecular	store-operated calcium channel activity	2	4	0.009767	trpl
GO:0002440	biological	production of molecular mediator of immune response	2	4	0.009952	Myd88,Gbp
GO:0002775	biological	antimicrobial peptide production	2	4	0.009952	Myd88,Gbp
GO:0003746	molecular	translation elongation factor activity	3	16	0.010239	waw,Ef1beta,Ef1alpha100E
GO:0022891	molecular	substrate-specific transmembrane transporter activity	34	632	0.010852	Ca-alpha1T,CG1724,Ir20a,CG14621,CG15406,GluRIIB,Vha100-5,CG9317,tadr,ppk13,Nhe2,nrv3,trpl,CG1698,CG1688,sut4,KCNQ,CG42732,CG8860,CG8785,CG3790,CG3814,Nmda1,stj,Ir51b,Nach,Picot,Shab,CG32079,CG32081,Ir68a,Ncc69,CG10960,CG17300,Best4,CG7333,CG7342,CG17751,CG17752,CG16727,CG6231,GluClalpha,MCO3,CG42235,CG11340,salt
GO:0006163	biological	purine nucleotide metabolic process	11	120	0.010938	Sep1,Gyc32E,Pde1c,Ac3,CG40005,cta,CG30158,CG17300,CG10738,Pde6,CG3590,awd
GO:0015267	molecular	channel activity	19	226	0.011402	Ca-alpha1T,shakB,Ir20a,GluRIIB,ppk13,trpl,CG1688,KCNQ,CG42732,CG3814,Nmda1,stj,Ir51b,Nach,Shab,Ir68a,Best4,GluClalpha,CG11340
GO:0022803	molecular	passive transmembrane transporter activity	19	226	0.011402	Ca-alpha1T,shakB,Ir20a,GluRIIB,ppk13,trpl,CG1688,KCNQ,CG42732,CG3814,Nmda1,stj,Ir51b,Nach,Shab,Ir68a,Best4,GluClalpha,CG11340
GO:0017169	molecular	CDP-alcohol phosphatidyltransferase activity	2	6	0.011484	Pis,bbc
GO:0006457	biological	protein folding	8	104	0.011803	Cct5,CG12020,Hsp22,CG8336,CG11267,l(3)72Do,Cnx99A,jdp
GO:2000021	biological	regulation of ion homeostasis	3	6	0.011934	shakB,Cnx99A,trp
GO:0009259	biological	ribonucleotide metabolic process	11	122	0.012068	Sep1,Gyc32E,Pde1c,Ac3,CG40005,cta,CG30158,CG17300,CG10738,Pde6,CG3590,awd
GO:0019693	biological	ribose phosphate metabolic process	11	122	0.012068	Sep1,Gyc32E,Pde1c,Ac3,CG40005,cta,CG30158,CG17300,CG10738,Pde6,CG3590,awd
GO:0005215	molecular	transporter activity	41	846	0.012225	Ca-alpha1T,CG9281,shakB,CG1724,Ir20a,CG14621,CG9663,CG15406,GluRIIB,Vha100-5,CG9317,tadr,ppk13,Nhe2,nrv3,trpl,CG1698,CG1688,sut4,KCNQ,CG42732,CG8860,CG8785,CG3790,CG3814,Nmda1,stj,Ir51b,Nach,Picot,Shab,CG32053,CG32054,CG42825,CG32079,CG32081,Ir68a,Ncc69,CG10960,CG17300,Best4,CG31262,CG7333,CG7342,CG17751,CG17752,CG16727,CG6231,GluClalpha,CG31213,MCO3,CG42235,CG33970,aralar1,CG11340,salt
GO:0034220	biological	ion transmembrane transport	11	116	0.012364	Ca-alpha1T,Vha100-5,tadr,trpl,CG1688,CG8785,Picot,CG32079,Ncc69,CG17300
GO:0019101	biological	female somatic sex determination	2	6	0.012366	ix,tra2
GO:0005216	molecular	ion channel activity	18	212	0.012455	Ca-alpha1T,Ir20a,GluRIIB,ppk13,trpl,CG1688,KCNQ,CG42732,CG3814,Nmda1,stj,Ir51b,Nach,Shab,Ir68a,Best4,GluClalpha,CG11340
GO:0005736	cellular	DNA-directed RNA polymerase I complex	2	6	0.012559	Tif-IA,RpI1
GO:0004691	molecular	cAMP-dependent protein kinase activity	2	3	0.012734	Pka-C3,Pka-C2
GO:0005516	molecular	calmodulin binding	5	27	0.013211	Pde1c,trpl,igl,alpha-Spec
GO:0046068	biological	cGMP metabolic process	4	13	0.013534	Gyc32E,Pde1c,CG10738,Pde6
GO:0051082	molecular	unfolded protein binding	6	64	0.013541	Cct5,Cdc37,CG12020,CG11267,Cnx99A,jdp,CG1890
GO:0005891	cellular	voltage-gated calcium channel complex	3	6	0.013568	Ca-alpha1T,stj,trp
GO:0034704	cellular	calcium channel complex	3	6	0.013568	Ca-alpha1T,stj,trp
GO:0032844	biological	regulation of homeostatic process	3	7	0.013935	shakB,Cnx99A,trp
GO:0019637	biological	organophosphate metabolic process	19	307	0.014206	dnc,Pis,Sep1,Gyc32E,Pde1c,CG2201,Ac3,CG40005,cta,CG30158,Dgk,CG8525,bbc,CG34455,CG10426,CG17300,CG10738,Notum,Pde6,CG3590,awd
GO:0030838	biological	positive regulation of actin filament polymerization	3	15	0.014329	spir,Arpc2,wash
GO:0022838	molecular	substrate-specific channel activity	18	217	0.014577	Ca-alpha1T,Ir20a,GluRIIB,ppk13,trpl,CG1688,KCNQ,CG42732,CG3814,Nmda1,stj,Ir51b,Nach,Shab,Ir68a,Best4,GluClalpha,CG11340
GO:0007605	biological	sensory perception of sound	7	51	0.014861	salr,dia,nompB,trpl,Tmhs,Arr2
GO:0000786	cellular	nucleosome	2	118	0.01559	His1:CG33801,His2B:CG33910,His4:CG33909,His3:CG33803,His1:CG31617,His2B:CG17949,His2A:CG31618,His4:CG31611,His3:CG31613,His1:CG33804,His2B:CG33908,His4:CG33907,His3:CG33806,His1:CG33807,His2B:CG33906,His2A:CG33808,His4:CG33905,His3:CG33809,His1:CG33810,His2B:CG33904,His4:CG33903,His3:CG33812,His1:CG33813,His2B:CG33902,His2A:CG33814,His4:CG33901,His3:CG33815,His1:CG33816,His2B:CG33900,His2A:CG3381…
GO:0046680	biological	response to DDT	2	4	0.015884	Cyp12d1-p,Cyp12d1-d,Cyp6g1
GO:0009631	biological	cold acclimation	2	8	0.016432	CG10912,Hsp26
GO:0031646	biological	positive regulation of neurological system process	2	6	0.017437	GluRIIB,alpha-Spec
GO:0050806	biological	positive regulation of synaptic transmission	2	6	0.017437	GluRIIB,alpha-Spec
GO:0051971	biological	positive regulation of transmission of nerve impulse	2	6	0.017437	GluRIIB,alpha-Spec
GO:0072522	biological	purine-containing compound biosynthetic process	7	70	0.018347	Gyc32E,Ac3,Aprt,CG17300,CG10738,CG3590,awd
GO:0016832	molecular	aldehyde-lyase activity	2	5	0.018422	CG8525,Ald
GO:0004647	molecular	phosphoserine phosphatase activity	1	1	0.019599	aay
GO:0008478	molecular	pyridoxal kinase activity	1	1	0.01968	CG34455
GO:0009443	biological	pyridoxal 5'-phosphate salvage	1	1	0.01968	CG34455
GO:0042822	biological	pyridoxal phosphate metabolic process	1	1	0.01968	CG34455
GO:0042823	biological	pyridoxal phosphate biosynthetic process	1	1	0.01968	CG34455
GO:0008073	molecular	ornithine decarboxylase inhibitor activity	1	1	0.019734	Oda
GO:0042979	molecular	ornithine decarboxylase regulator activity	1	1	0.019734	Oda
GO:0019135	molecular	deoxyhypusine monooxygenase activity	1	1	0.019785	nero
GO:0003999	molecular	adenine phosphoribosyltransferase activity	1	1	0.019788	Aprt
GO:0006168	biological	adenine salvage	1	1	0.019788	Aprt
GO:0046083	biological	adenine metabolic process	1	1	0.019788	Aprt
GO:0046084	biological	adenine biosynthetic process	1	1	0.019788	Aprt
GO:0031240	cellular	external side of cell outer membrane	1	1	0.019808	PGRP-LF
GO:0004411	molecular	homogentisate 1,2-dioxygenase activity	1	1	0.019809	hgo
GO:0008280	cellular	cohesin core heterodimer	1	1	0.019816	san
GO:0071763	biological	nuclear membrane organization	1	1	0.01988	Lam
GO:0090435	biological	protein localization to nuclear envelope	1	1	0.01988	Lam
GO:0000788	cellular	nuclear nucleosome	1	1	0.019908	cid
GO:0000939	cellular	condensed chromosome inner kinetochore	1	1	0.019908	cid
GO:0000941	cellular	condensed nuclear chromosome inner kinetochore	1	1	0.019908	cid
GO:0003881	molecular	CDP-diacylglycerol-inositol 3-phosphatidyltransferase activity	1	1	0.019931	Pis
GO:0032273	biological	positive regulation of protein polymerization	3	17	0.02006	spir,Arpc2,wash
GO:0045170	cellular	spectrosome	2	6	0.020447	alpha-Spec,CycA
GO:0035001	biological	dorsal trunk growth, open tracheal system	2	7	0.020584	vari,ttk
GO:0019843	molecular	rRNA binding	2	11	0.021454	RpL5,mRpL20
GO:0000287	molecular	magnesium ion binding	5	47	0.021494	aay,CG6498,Pgm,CG6036,awd
GO:0018993	biological	somatic sex determination	2	7	0.021758	ix,tra2
GO:0019897	cellular	extrinsic to plasma membrane	5	37	0.022054	RSG7,CG40005,cta,trpl,dally
GO:0015075	molecular	ion transmembrane transporter activity	30	553	0.02248	Ca-alpha1T,Ir20a,CG14621,GluRIIB,Vha100-5,CG9317,tadr,ppk13,Nhe2,nrv3,trpl,CG1698,CG1688,sut4,KCNQ,CG42732,CG8785,CG3790,CG3814,Nmda1,stj,Ir51b,Nach,Picot,Shab,CG32079,CG32081,Ir68a,Ncc69,CG17300,Best4,CG7333,CG7342,CG17751,CG17752,CG16727,CG6231,GluClalpha,MCO3,CG42235,CG11340,salt
GO:0031253	cellular	cell projection membrane	3	12	0.022601	CG40005,cta,trpl
GO:0015171	molecular	amino acid transmembrane transporter activity	6	53	0.022738	tadr,CG1698,CG8785,CG3790,CG32079,CG32081,Ncc69
GO:0006333	biological	chromatin assembly or disassembly	3	129	0.02303	His1:CG33801,His2B:CG33910,His4:CG33909,His3:CG33803,His1:CG31617,His2A:CG31618,His1:CG33804,His2B:CG33908,His4:CG33907,His3:CG33806,His1:CG33807,His2B:CG33906,His2A:CG33808,His4:CG33905,His3:CG33809,His1:CG33810,His2B:CG33904,His4:CG33903,His3:CG33812,His1:CG33813,His2B:CG33902,His2A:CG33814,His4:CG33901,His3:CG33815,His1:CG33816,His2B:CG33900,His2A:CG33817,His4:CG33899,His3:CG33818,His1:CG33819…
GO:0022892	molecular	substrate-specific transporter activity	34	684	0.024199	Ca-alpha1T,CG1724,Ir20a,CG14621,CG15406,GluRIIB,Vha100-5,CG9317,tadr,ppk13,Nhe2,nrv3,trpl,CG1698,CG1688,sut4,KCNQ,CG42732,CG8860,CG8785,CG3790,CG3814,Nmda1,stj,Ir51b,Nach,Picot,Shab,CG32079,CG32081,Ir68a,Ncc69,CG10960,CG17300,Best4,CG7333,CG7342,CG17751,CG17752,CG16727,CG6231,GluClalpha,MCO3,CG42235,CG11340,salt
GO:0034059	biological	response to anoxia	2	6	0.024507	trpl
GO:0044421	cellular	extracellular region part	24	436	0.024868	Sep1,Pde1c,CG10651,CG17472,CG31680,CheB38b,CheB38a,CheB38c,Spn42Dd,Spn42De,Spn43Aa,Ndg,Sfp51E,CG6426,Spn53F,Gbp,CG13309,dally,LanB2,Lsp2,Acp70A,CG33259,Notum,alrm,BG642167,Tb,TwdlQ,CG4815,CG9997,CG14061,CG15537
GO:0044452	cellular	nucleolar part	2	9	0.025193	Tif-IA,RpI1
GO:0051495	biological	positive regulation of cytoskeleton organization	3	19	0.025478	spir,Arpc2,wash
GO:0007603	biological	phototransduction, visible light	2	8	0.025541	trpl
GO:0044425	cellular	membrane part	72	1611	0.025959	rg,Ca-alpha1T,CG9240,CG9281,RSG7,Npc1b,CG1724,Ir20a,CG17600,Gr22f,Gr22e,CG9663,CG15406,GluRIIB,Vha100-5,CG9317,vari,Nhe2,Tsp39D,Gr39b,nrv3,Ac3,CG40005,cta,trpl,CG1698,sec24,CG30008,sut4,KCNQ,Gr47b,CG8860,CG3790,CG3814,Nmda1,stj,Dh44-R1,ttv,Ir51b,Nach,Picot,mthl4,mthl3,fj,alpha-Spec,CG13937,DmsR-2,DmsR-1,Shab,dally,PGRP-LC,PGRP-LF,Or67b,CG33696,RasGAP1,CG32053,CG32054,CG42825,NijA,Ir68a,Sug,Rh7,GR…
GO:0007067	biological	mitosis	7	95	0.026106	san,SmD3,cid,RasGAP1,CycA,Syx13,awd
GO:0015149	molecular	hexose transmembrane transporter activity	3	18	0.026886	CG15406,sut4,CG10960
GO:0009409	biological	response to cold	2	11	0.027271	CG10912,Hsp26
GO:0016780	molecular	phosphotransferase activity, for other substituted phosphate groups	2	10	0.027478	Pis,bbc
GO:0022836	molecular	gated channel activity	14	154	0.027732	Ca-alpha1T,Ir20a,GluRIIB,trpl,KCNQ,CG42732,CG3814,Nmda1,stj,Ir51b,Shab,Ir68a,GluClalpha,CG11340
GO:0022839	molecular	ion gated channel activity	14	154	0.027732	Ca-alpha1T,Ir20a,GluRIIB,trpl,KCNQ,CG42732,CG3814,Nmda1,stj,Ir51b,Shab,Ir68a,GluClalpha,CG11340
GO:0042277	molecular	peptide binding	3	17	0.027845	Pex7,GRHRII,SsRbeta
GO:0008507	molecular	sodium:iodide symporter activity	2	7	0.028373	CG42235,salt
GO:0015373	molecular	monovalent anion:sodium symporter activity	2	7	0.028373	CG42235,salt
GO:0009152	biological	purine ribonucleotide biosynthetic process	6	56	0.02842	Gyc32E,Ac3,CG17300,CG10738,CG3590,awd
GO:0034314	biological	Arp2/3 complex-mediated actin nucleation	2	11	0.02861	Arpc2,wash
GO:0016028	cellular	rhabdomere	4	27	0.028737	trpl,Arr2,Mob2
GO:0050954	biological	sensory perception of mechanical stimulus	7	63	0.02979	salr,dia,nompB,trpl,Tmhs,Arr2
GO:0006520	biological	cellular amino acid metabolic process	10	207	0.030743	slgA,hgo,CG8665,cn,Aats-asp,GstE11,CG6638,aay,l(3)72Dp,l(3)72Dr,nero
GO:0061057	biological	peptidoglycan recognition protein signaling pathway	2	10	0.031111	Gbp,PGRP-LC,PGRP-LF
GO:0031526	cellular	brush border membrane	1	2	0.03141	CG40005,cta
GO:0031752	molecular	D5 dopamine receptor binding	1	2	0.03141	CG40005,cta
GO:0050780	molecular	dopamine receptor binding	1	2	0.03141	CG40005,cta
GO:0033218	molecular	amide binding	3	18	0.031687	Pex7,GRHRII,SsRbeta
GO:0006164	biological	purine nucleotide biosynthetic process	6	58	0.032143	Gyc32E,Ac3,CG17300,CG10738,CG3590,awd
GO:0005121	molecular	Toll binding	2	7	0.032214	spz4,Myd88
GO:0051234	biological	establishment of localization	54	1319	0.032382	Ca-alpha1T,CG8184,shakB,Npc1b,CG1724,CG15406,tim,Hel25E,Lam,GluRIIB,Vha100-5,spir,CG9317,dia,tadr,ppk13,Nhe2,nrv3,nompB,lt,trpl,CG1698,CG1688,sec24,sut4,KCNQ,CG42732,CG8860,CG8785,CG3790,cid,stj,ttv,Nach,Picot,edl,msn,Shab,Pex7,PGRP-LC,Klp67A,CG32053,CG32054,CG42825,CG32079,CG32081,Sug,Ncc69,CG10960,Syx13,CG17300,Best4,comm,l(3)72Dh,CG31262,CG7333,CG7342,CG17751,CG17752,CG16727,CG6231,GluClalpha,…
GO:0005164	molecular	tumor necrosis factor receptor binding	1	1	0.032872	egr
GO:0002225	biological	positive regulation of antimicrobial peptide production	1	1	0.032923	Myd88
GO:0002699	biological	positive regulation of immune effector process	1	1	0.032923	Myd88
GO:0002702	biological	positive regulation of production of molecular mediator of immune response	1	1	0.032923	Myd88
GO:0002804	biological	positive regulation of antifungal peptide production	1	1	0.032923	Myd88
GO:0004018	molecular	N6-(1,2-dicarboxyethyl)AMP AMP-lyase (fumarate-forming) activity	1	1	0.032945	CG3590
GO:0034110	biological	regulation of homotypic cell-cell adhesion	1	1	0.032993	Gbp
GO:0034112	biological	positive regulation of homotypic cell-cell adhesion	1	1	0.032993	Gbp
GO:0016344	biological	meiotic chromosome movement towards spindle pole	1	1	0.03306	Klp67A
GO:0016346	biological	male meiotic chromosome movement towards spindle pole	1	1	0.03306	Klp67A
GO:0031134	biological	sister chromatid biorientation	1	1	0.03306	Klp67A
GO:0010309	molecular	acireductone dioxygenase [iron(II)-requiring] activity	1	1	0.033064	CG32068
GO:0016768	molecular	spermine synthase activity	1	1	0.033081	CG4300
GO:0009109	biological	coenzyme catabolic process	1	1	0.033151	CG8665
GO:0009258	biological	10-formyltetrahydrofolate catabolic process	1	1	0.033151	CG8665
GO:0009397	biological	folic acid-containing compound catabolic process	1	1	0.033151	CG8665
GO:0016155	molecular	formyltetrahydrofolate dehydrogenase activity	1	1	0.033151	CG8665
GO:0042560	biological	pteridine-containing compound catabolic process	1	1	0.033151	CG8665
GO:0051187	biological	cofactor catabolic process	1	1	0.033151	CG8665
GO:0006552	biological	leucine catabolic process	1	1	0.033161	CG6638
GO:0008470	molecular	isovaleryl-CoA dehydrogenase activity	1	1	0.033161	CG6638
GO:0048053	biological	R1/R6 development	1	1	0.033161	ttk
GO:0048750	biological	compound eye corneal lens morphogenesis	1	1	0.033161	ttk
GO:0004307	molecular	ethanolaminephosphotransferase activity	1	1	0.033183	bbc
GO:0003880	molecular	protein C-terminal carboxyl O-methyltransferase activity	1	1	0.033185	ste14
GO:0004671	molecular	protein C-terminal S-isoprenylcysteine carboxyl O-methyltransferase activity	1	1	0.033185	ste14
GO:0006481	biological	C-terminal protein methylation	1	1	0.033185	ste14
GO:0004502	molecular	kynurenine 3-monooxygenase activity	1	1	0.0332	cn
GO:0008496	molecular	mannan endo-1,6-alpha-mannosidase activity	1	1	0.033213	CG14015
GO:0008447	molecular	L-ascorbate oxidase activity	1	1	0.033218	MCO3
GO:0008087	cellular	light-activated voltage-gated calcium channel complex	1	1	0.033284	trp
GO:0004342	molecular	glucosamine-6-phosphate deaminase activity	1	1	0.033295	Oscillin
GO:0022843	molecular	voltage-gated cation channel activity	6	33	0.033325	Ca-alpha1T,trpl,KCNQ,stj,Shab
GO:0019388	biological	galactose catabolic process	1	1	0.033342	Pgm
GO:0006480	biological	N-terminal protein amino acid methylation	1	1	0.033381	Ntmt
GO:0018016	biological	N-terminal peptidyl-proline dimethylation	1	1	0.033381	Ntmt
GO:0035568	biological	N-terminal peptidyl-proline methylation	1	1	0.033381	Ntmt
GO:0071885	molecular	N-terminal protein N-methyltransferase activity	1	1	0.033381	Ntmt
GO:0004139	molecular	deoxyribose-phosphate aldolase activity	1	1	0.033402	CG8525
GO:0009264	biological	deoxyribonucleotide catabolic process	1	1	0.033402	CG8525
GO:0002793	biological	positive regulation of peptide secretion	1	1	0.033465	dimm
GO:0046887	biological	positive regulation of hormone secretion	1	1	0.033465	dimm
GO:0001516	biological	prostaglandin biosynthetic process	1	1	0.033493	Pxt
GO:0004666	molecular	prostaglandin-endoperoxide synthase activity	1	1	0.033493	Pxt
GO:0006692	biological	prostanoid metabolic process	1	1	0.033493	Pxt
GO:0006693	biological	prostaglandin metabolic process	1	1	0.033493	Pxt
GO:0046457	biological	prostanoid biosynthetic process	1	1	0.033493	Pxt
GO:0048469	biological	cell maturation	3	22	0.03367	ik2,Uba1,alpha-Spec
GO:0000280	biological	nuclear division	7	100	0.033682	san,SmD3,cid,RasGAP1,CycA,Syx13,awd
GO:0000978	molecular	RNA polymerase II core promoter proximal region sequence-specific DNA binding	2	5	0.033898	h,ttk
GO:0031334	biological	positive regulation of protein complex assembly	3	21	0.033982	spir,Arpc2,wash
GO:0009117	biological	nucleotide metabolic process	13	176	0.034131	dnc,Sep1,Gyc32E,Pde1c,Ac3,CG40005,cta,CG30158,CG8525,CG17300,CG10738,Pde6,CG3590,awd
GO:0004553	molecular	hydrolase activity, hydrolyzing O-glycosyl compounds	7	98	0.034171	CG14476,CG14015,Mal-B1,Mal-B2,Cht3,CG6426,CG6421,CG6429,CG6435,Amy-p,Amy-d,CG31202
GO:0009620	biological	response to fungus	4	38	0.034207	Spn42Dd,Myd88,Hsf,Tollo
GO:0015145	molecular	monosaccharide transmembrane transporter activity	3	21	0.034463	CG15406,sut4,CG10960
GO:0044765	biological	single-organism transport	47	1071	0.035296	Ca-alpha1T,CG8184,shakB,Npc1b,CG1724,CG15406,tim,GluRIIB,Vha100-5,CG9317,dia,tadr,ppk13,Nhe2,nrv3,nompB,lt,trpl,CG1698,CG1688,sec24,sut4,KCNQ,CG42732,CG8860,CG8785,CG3790,stj,ttv,Nach,Picot,Shab,Pex7,PGRP-LC,CG32053,CG32054,CG42825,CG32079,Sug,Ncc69,CG10960,Syx13,CG17300,Best4,comm,l(3)72Dh,CG31262,CG7333,CG7342,CG17751,CG17752,CG16727,CG6231,GluClalpha,CG42235,capa,aralar1,CG11340,salt
GO:0016476	biological	regulation of embryonic cell shape	4	30	0.035731	dia,cta,msn,ttk
GO:0055086	biological	nucleobase-containing small molecule metabolic process	14	209	0.035764	dnc,Sep1,Gyc32E,Pde1c,Ac3,CG40005,cta,CG30158,CG8525,Aprt,CG17300,CG10738,Pde6,CG3590,awd
GO:0044282	biological	small molecule catabolic process	5	59	0.035819	slgA,hgo,CG8665,cn,CG6638
GO:0044712	biological	single-organism catabolic process	5	59	0.035819	slgA,hgo,CG8665,cn,CG6638
GO:0006810	biological	transport	52	1264	0.037384	Ca-alpha1T,CG8184,shakB,Npc1b,CG1724,CG15406,tim,Hel25E,GluRIIB,Vha100-5,spir,CG9317,dia,tadr,ppk13,Nhe2,nrv3,nompB,lt,trpl,CG1698,CG1688,sec24,sut4,KCNQ,CG42732,CG8860,CG8785,CG3790,stj,ttv,Nach,Picot,edl,Shab,Pex7,PGRP-LC,CG32053,CG32054,CG42825,CG32079,CG32081,Sug,Ncc69,CG10960,Syx13,CG17300,Best4,comm,l(3)72Dh,CG31262,CG7333,CG7342,CG17751,CG17752,CG16727,CG6231,GluClalpha,CG31213,CG42235,CG3…
GO:0033227	biological	dsRNA transport	3	26	0.038191	CG8184,lt,l(3)72Dh
GO:0009260	biological	ribonucleotide biosynthetic process	6	61	0.03847	Gyc32E,Ac3,CG17300,CG10738,CG3590,awd
GO:0046390	biological	ribose phosphate biosynthetic process	6	61	0.03847	Gyc32E,Ac3,CG17300,CG10738,CG3590,awd
GO:0019748	biological	secondary metabolic process	7	88	0.038473	dia,lt,cn,egr,Cyp6g1,Shc,Fad2
GO:0006044	biological	N-acetylglucosamine metabolic process	2	9	0.03859	Oscillin,ttv
GO:0009187	biological	cyclic nucleotide metabolic process	6	33	0.039109	dnc,Gyc32E,Pde1c,Ac3,CG10738,Pde6
GO:0006627	biological	protein processing involved in protein targeting to mitochondrion	1	2	0.039343	CG9240
GO:0034982	biological	mitochondrial protein processing	1	2	0.039343	CG9240
GO:0042720	cellular	mitochondrial inner membrane peptidase complex	1	2	0.039343	CG9240
GO:0051764	biological	actin crosslink formation	1	2	0.039432	wash
GO:0007110	biological	cytokinesis after meiosis I	2	11	0.039668	dia,Syx13
GO:0008097	molecular	5S rRNA binding	1	2	0.039716	RpL5
GO:0003333	biological	amino acid transmembrane transport	4	31	0.039844	tadr,CG8785,CG32079,Ncc69
GO:0048285	biological	organelle fission	7	105	0.040099	san,SmD3,cid,RasGAP1,CycA,Syx13,awd
GO:0016798	molecular	hydrolase activity, acting on glycosyl bonds	7	103	0.040187	CG14476,CG14015,Mal-B1,Mal-B2,Cht3,CG6426,CG6421,CG6429,CG6435,Amy-p,Amy-d,CG31202
GO:0020037	molecular	heme binding	9	131	0.040584	Cyp6t1,Cyp9b1,Cyp9b2,Cyp4p2,Cyp4p1,Cyp4p3,Cyp12d1-p,Cyp12d1-d,Cyp6g1,Cyp6g2,Hr51,CG5157,Pxd,Pxt
GO:0015291	molecular	secondary active transmembrane transporter activity	10	158	0.04061	CG14621,CG9317,Nhe2,CG1698,sut4,Picot,Ncc69,CG7333,CG7342,CG17751,CG17752,CG6231,CG42235,salt
GO:0005244	molecular	voltage-gated ion channel activity	6	40	0.04158	Ca-alpha1T,trpl,KCNQ,stj,Shab
GO:0022832	molecular	voltage-gated channel activity	6	40	0.04158	Ca-alpha1T,trpl,KCNQ,stj,Shab
GO:0070588	biological	calcium ion transmembrane transport	3	10	0.041761	Ca-alpha1T,trpl
GO:0000987	molecular	core promoter proximal region sequence-specific DNA binding	2	6	0.042659	h,ttk
GO:0001159	molecular	core promoter proximal region DNA binding	2	6	0.042659	h,ttk
GO:0006753	biological	nucleoside phosphate metabolic process	13	185	0.042791	dnc,Sep1,Gyc32E,Pde1c,Ac3,CG40005,cta,CG30158,CG8525,CG17300,CG10738,Pde6,CG3590,awd
GO:0016500	molecular	protein-hormone receptor activity	2	6	0.043599	GRHRII,Lgr1
GO:0005615	cellular	extracellular space	17	341	0.044454	Pde1c,CG10651,CG17472,CG31680,CheB38b,CheB38a,CheB38c,Spn42Dd,Spn42De,Spn43Aa,Sfp51E,CG6426,Spn53F,Gbp,CG13309,Acp70A,CG33259,Notum,BG642167,CG4815,CG9997,CG14061,CG15537
GO:0005048	molecular	signal sequence binding	2	11	0.044663	Pex7,SsRbeta
GO:0004558	molecular	alpha-glucosidase activity	2	14	0.044674	CG14476,Mal-B1,Mal-B2
GO:0005253	molecular	anion channel activity	3	20	0.045221	Best4,GluClalpha,CG11340
GO:0005952	cellular	cAMP-dependent protein kinase complex	2	6	0.045337	Pka-C3,Pka-C2
GO:0030162	biological	regulation of proteolysis	6	68	0.045379	Pde1c,Pomp,Spn42Dd,Spn42De,Spn43Aa,Spn53F,Spn55B
GO:0035556	biological	intracellular signal transduction	18	275	0.045518	dnc,RSG7,Gyc32E,Ac3,CG40005,cta,CG30158,Dgk,trpl,egr,CG43729,Pkc53E,Cdc37,msn,Shc,RasGAP1,CG11534,CG10738
GO:0015108	molecular	chloride transmembrane transporter activity	3	17	0.045568	Ncc69,GluClalpha,CG11340
GO:0032926	biological	negative regulation of activin receptor signaling pathway	1	1	0.046028	Fs
GO:0003983	molecular	UTP:glucose-1-phosphate uridylyltransferase activity	1	1	0.046035	UGP
GO:0051748	molecular	UTP-monosaccharide-1-phosphate uridylyltransferase activity	1	1	0.046035	UGP
GO:0005043	molecular	netrin receptor activity involved in chemorepulsion	1	1	0.046149	unc-5
GO:0005262	molecular	calcium channel activity	4	27	0.046246	Ca-alpha1T,trpl,stj
GO:0006507	biological	GPI anchor release	1	1	0.046296	Notum
GO:0031103	biological	axon regeneration	1	1	0.046514	Hr51
GO:0004657	molecular	proline dehydrogenase activity	1	1	0.04666	slgA
GO:0046906	molecular	tetrapyrrole binding	9	132	0.046719	Cyp6t1,Cyp9b1,Cyp9b2,Cyp4p2,Cyp4p1,Cyp4p3,Cyp12d1-p,Cyp12d1-d,Cyp6g1,Cyp6g2,Hr51,CG5157,Pxd,Pxt
GO:1901564	biological	organonitrogen compound metabolic process	25	609	0.048007	Sep1,slgA,Cda4,hgo,Gyc32E,Pde1c,CG8665,Ac3,CG40005,cta,Cht3,CG30158,cn,Aats-asp,ttv,GstE11,Aprt,CG6638,CG13309,PGRP-LC,PGRP-LF,aay,CG4300,CG17300,CG10738,l(3)72Dp,l(3)72Dr,Pde6,CG3590,Mur89F,CG31077,awd,nero
GO:0010951	biological	negative regulation of endopeptidase activity	3	28	0.048206	Spn42Dd,Spn42De,Spn43Aa,Spn55B
GO:0009987	biological	cellular process	145	5731	0.048739	dnc,rg,Vsx1,Ca-alpha1T,CG9240,Pis,CG8184,disco,kat80,RSG7,shakB,Sep1,waw,slgA,CG17599,Cda4,CG15406,CG3277,tim,Hel25E,Lam,CG14011,hgo,Gyc32E,salr,spz4,Vha100-5,Pde1c,Nf-YB,spir,Arpc2,CG31678,ik2,Cen,Hr38,CG9317,dia,Pomp,vari,tadr,Nhe2,dtr,CG8665,His1:CG33801,His2B:CG33910,His4:CG33909,His3:CG33803,His1:CG31617,His2B:CG17949,His2A:CG31618,His4:CG31611,His3:CG31613,His1:CG33804,His2B:CG33908,His4:CG…
GO:0031427	biological	response to methotrexate	2	11	0.049538	Hsf,Hsp67Bc
GO:0034703	cellular	cation channel complex	5	23	0.049551	Ca-alpha1T,KCNQ,stj,Shab,trp
GO:0051098	biological	regulation of binding	2	12	0.050233	tim,CycA
GO:0042562	molecular	hormone binding	2	10	0.050375	GRHRII,CG15537
GO:0006446	biological	regulation of translational initiation	2	14	0.051223	Hsp67Bc,eIF2B-alpha
GO:0016053	biological	organic acid biosynthetic process	5	76	0.051224	slgA,aay,Fad2,Pxt,nero
GO:0046394	biological	carboxylic acid biosynthetic process	5	76	0.051224	slgA,aay,Fad2,Pxt,nero
GO:0006813	biological	potassium ion transport	6	37	0.051698	nrv3,CG1688,KCNQ,CG42732,Shab,Ncc69
GO:0051305	biological	chromosome movement towards spindle pole	1	2	0.052283	Klp67A
GO:0005504	molecular	fatty acid binding	1	2	0.052286	san
GO:0033293	molecular	monocarboxylic acid binding	1	2	0.052286	san
GO:0004766	molecular	spermidine synthase activity	1	2	0.052293	CG4300
GO:0009256	biological	10-formyltetrahydrofolate metabolic process	1	2	0.052299	CG8665
GO:0006572	biological	tyrosine catabolic process	1	3	0.052304	hgo
GO:0010340	molecular	carboxyl-O-methyltransferase activity	1	2	0.052341	ste14
GO:0051998	molecular	protein carboxyl O-methyltransferase activity	1	2	0.052341	ste14
GO:0004103	molecular	choline kinase activity	1	2	0.052346	CG2201
GO:0004305	molecular	ethanolamine kinase activity	1	2	0.052346	CG2201
GO:0018410	biological	C-terminal protein amino acid modification	1	2	0.052377	ste14
GO:0043687	biological	post-translational protein modification	1	2	0.052377	ste14
GO:0031224	cellular	intrinsic to membrane	55	1146	0.052408	rg,CG9240,Npc1b,Ir20a,CG17600,Gr22f,Gr22e,CG9663,CG15406,CG9317,Nhe2,Tsp39D,Gr39b,Ac3,trpl,CG1698,CG30008,sut4,KCNQ,Gr47b,CG8860,CG3790,Dh44-R1,ttv,Ir51b,Nach,Picot,mthl4,mthl3,fj,CG13937,DmsR-2,DmsR-1,Shab,PGRP-LC,PGRP-LF,Or67b,CG33696,RasGAP1,CG32053,CG32054,CG42825,NijA,Ir68a,Sug,Rh7,GRHRII,Ncc69,CG10960,ste14,snky,Tollo,Best4,Toll-6,CG12355,SsRbeta,beat-IIa,Lgr1,CG7333,CG7342,CG17751,CG17752,…
GO:0031248	cellular	protein acetyltransferase complex	1	2	0.052414	san
GO:0042219	biological	cellular modified amino acid catabolic process	1	2	0.05244	CG8665
GO:0007487	biological	analia development	2	6	0.052536	cad,en
GO:0017146	cellular	N-methyl-D-aspartate selective glutamate receptor complex	1	3	0.05256	CG3814,Nmda1
GO:0005673	cellular	transcription factor TFIIE complex	1	2	0.052585	TfIIEalpha
GO:0002791	biological	regulation of peptide secretion	1	2	0.052623	dimm
GO:0090087	biological	regulation of peptide transport	1	2	0.052623	dimm
GO:0004815	molecular	aspartate-tRNA ligase activity	1	2	0.052646	Aats-asp
GO:0006422	biological	aspartyl-tRNA aminoacylation	1	2	0.052646	Aats-asp
GO:0006636	biological	unsaturated fatty acid biosynthetic process	1	2	0.052669	Pxt
GO:0006690	biological	icosanoid metabolic process	1	2	0.052669	Pxt
GO:0033559	biological	unsaturated fatty acid metabolic process	1	2	0.052669	Pxt
GO:0046456	biological	icosanoid biosynthetic process	1	2	0.052669	Pxt
GO:1901568	biological	fatty acid derivative metabolic process	1	2	0.052669	Pxt
GO:1901570	biological	fatty acid derivative biosynthetic process	1	2	0.052669	Pxt
GO:0010466	biological	negative regulation of peptidase activity	3	29	0.053378	Spn42Dd,Spn42De,Spn43Aa,Spn55B
GO:0044710	biological	single-organism metabolic process	45	1272	0.054486	dnc,Pis,Sep1,slgA,Cyp6t1,CG2772,hgo,Gyc32E,Pde1c,dia,CG9331,CG8665,CG2201,Ac3,lt,CG40005,cta,CG30158,Cyp9b1,Cyp9b2,cn,Dgk,Cyp4p2,Cyp4p1,Cyp4p3,egr,Cyp12d1-p,Cyp12d1-d,Cyp6g1,Cyp6g2,CG8525,Aats-asp,bbc,ttv,GstE11,Aprt,CG6638,aay,Shc,CG32068,Fad2,CG10426,CG17300,Acp70A,CG10116,CG10738,Notum,Pgm,l(3)72Dp,l(3)72Dr,Pde6,CG3590,Pxd,CREG,Pxt,CG11913,MCO3,CG31091,CG31089,CG6142,CG6296,CG6295,Cnx99A,awd,n…
GO:0010171	biological	body morphogenesis	2	21	0.05461	Tb,TwdlQ
GO:0032154	cellular	cleavage furrow	2	11	0.054922	Cen,dia
GO:0044462	cellular	external encapsulating structure part	2	9	0.056459	GluRIIB,PGRP-LF
GO:0016051	biological	carbohydrate biosynthetic process	4	40	0.057303	pgant2,ttv,CG13937,Pgm
GO:0018105	biological	peptidyl-serine phosphorylation	1	3	0.058089	awd
GO:0018209	biological	peptidyl-serine modification	1	3	0.058089	awd
GO:0001671	molecular	ATPase activator activity	1	3	0.058357	mrn
GO:0008384	molecular	IkappaB kinase activity	1	3	0.058424	ik2
GO:0008385	cellular	IkappaB kinase complex	1	3	0.058424	ik2
GO:0008612	biological	peptidyl-lysine modification to hypusine	1	3	0.058446	nero
GO:0046516	biological	hypusine metabolic process	1	3	0.058446	nero
GO:0005848	cellular	mRNA cleavage stimulating factor complex	1	3	0.058486	CstF-50
GO:0052652	biological	cyclic purine nucleotide metabolic process	3	16	0.058486	Gyc32E,Ac3,CG10738
GO:0051119	molecular	sugar transmembrane transporter activity	3	26	0.058602	CG15406,sut4,CG10960
GO:0003708	molecular	retinoic acid receptor activity	1	1	0.059244	Hr38
GO:0048384	biological	retinoic acid receptor signaling pathway	1	1	0.059244	Hr38
GO:0046957	biological	negative phototaxis	1	1	0.059385	tim
GO:0052129	biological	negative energy taxis	1	1	0.059385	tim
GO:0030299	biological	intestinal cholesterol absorption	1	1	0.059534	Npc1b
GO:0050892	biological	intestinal absorption	1	1	0.059534	Npc1b
GO:0043094	biological	cellular metabolic compound salvage	2	14	0.059887	Aprt,CG34455
GO:0015294	molecular	solute:cation symporter activity	6	79	0.061215	CG1698,sut4,Picot,Ncc69,CG42235,salt
GO:0090407	biological	organophosphate biosynthetic process	10	159	0.061553	Pis,Gyc32E,CG2201,Ac3,Dgk,bbc,CG34455,CG17300,CG10738,CG3590,awd
GO:0030237	biological	female sex determination	2	11	0.061962	ix,tra2
GO:0004497	molecular	monooxygenase activity	4	38	0.062219	Cyp9b1,Cyp9b2,cn,Cyp6g2,nero
GO:0019722	biological	calcium-mediated signaling	2	9	0.063348	trpl
GO:0006082	biological	organic acid metabolic process	13	307	0.063525	slgA,hgo,CG8665,cn,Aats-asp,ttv,GstE11,CG6638,aay,Fad2,l(3)72Dp,l(3)72Dr,Pxt,nero
GO:0043436	biological	oxoacid metabolic process	13	307	0.063525	slgA,hgo,CG8665,cn,Aats-asp,ttv,GstE11,CG6638,aay,Fad2,l(3)72Dp,l(3)72Dr,Pxt,nero
GO:0007602	biological	phototransduction	5	43	0.063951	Pis,shakB,trpl,Arr2
GO:0001076	molecular	RNA polymerase II transcription factor binding transcription factor activity	4	47	0.064535	crc,ix,edl,MED10
GO:0016232	molecular	HNK-1 sulfotransferase activity	1	2	0.064655	CG13937
GO:0032813	molecular	tumor necrosis factor receptor superfamily binding	1	2	0.064765	egr
GO:0046785	biological	microtubule polymerization	1	2	0.065045	Klp67A
GO:0005638	cellular	lamin filament	1	2	0.065054	Lam
GO:0005882	cellular	intermediate filament	1	2	0.065054	Lam
GO:0007084	biological	mitotic nuclear envelope reassembly	1	2	0.065054	Lam
GO:0031081	biological	nuclear pore distribution	1	2	0.065054	Lam
GO:0051664	biological	nuclear pore localization	1	2	0.065054	Lam
GO:0016602	cellular	CCAAT-binding factor complex	1	2	0.065088	Nf-YB
GO:0006569	biological	tryptophan catabolic process	1	2	0.065116	cn
GO:0046218	biological	indolalkylamine catabolic process	1	2	0.065116	cn
GO:0010998	biological	regulation of translational initiation by eIF2 alpha phosphorylation	1	2	0.065139	Hsp67Bc
GO:0002046	molecular	opsin binding	1	2	0.065192	Arr2
GO:0009083	biological	branched-chain amino acid catabolic process	1	2	0.065198	CG6638
GO:0007308	biological	oocyte construction	1	2	0.065219	alpha-Spec
GO:0006597	biological	spermine biosynthetic process	1	2	0.065267	CG4300
GO:0008215	biological	spermine metabolic process	1	2	0.065267	CG4300
GO:0035210	biological	prepupal development	1	2	0.065328	wash
GO:0042062	biological	long-term strengthening of neuromuscular junction	1	2	0.065363	alpha-Spec
GO:0005776	cellular	autophagic vacuole	1	2	0.065408	Atg8b
GO:0019233	biological	sensory perception of pain	1	2	0.065413	stj
GO:0004556	molecular	alpha-amylase activity	1	3	0.065514	Amy-p,Amy-d
GO:0016160	molecular	amylase activity	1	3	0.065514	Amy-p,Amy-d
GO:0050832	biological	defense response to fungus	3	33	0.065692	Spn42Dd,Myd88,Hsf
GO:0006644	biological	phospholipid metabolic process	6	97	0.065911	Pis,CG2201,Dgk,bbc,CG10426,Notum
GO:0016705	molecular	oxidoreductase activity, acting on paired donors, with incorporation or reduction of molecular oxygen	9	171	0.066017	Cyp6t1,Cyp9b1,Cyp9b2,cn,Cyp4p2,Cyp4p1,Cyp4p3,Cyp12d1-p,Cyp12d1-d,Cyp6g1,Cyp6g2,Fad2,Pxt,nero
GO:1900073	biological	regulation of neuromuscular synaptic transmission	2	10	0.066302	GluRIIB,egr
GO:0008276	molecular	protein methyltransferase activity	3	32	0.067342	Ntmt,ste14,CG32152
GO:0071824	biological	protein-DNA complex subunit organization	4	164	0.068049	His1:CG33801,His2B:CG33910,His4:CG33909,His3:CG33803,His1:CG31617,His2B:CG17949,His2A:CG31618,His4:CG31611,His3:CG31613,His1:CG33804,His2B:CG33908,His4:CG33907,His3:CG33806,His1:CG33807,His2B:CG33906,His2A:CG33808,His4:CG33905,His3:CG33809,His1:CG33810,His2B:CG33904,His4:CG33903,His3:CG33812,His1:CG33813,His2B:CG33902,His2A:CG33814,His4:CG33901,His3:CG33815,His1:CG33816,His2B:CG33900,His2A:CG3381…
GO:0008135	molecular	translation factor activity, nucleic acid binding	5	73	0.068113	waw,Ef1beta,eIF2B-alpha,CG1340,Ef1alpha100E
GO:0015293	molecular	symporter activity	6	81	0.068187	CG1698,sut4,Picot,Ncc69,CG42235,salt
GO:0051382	biological	kinetochore assembly	1	3	0.06854	cid
GO:0004690	molecular	cyclic nucleotide-dependent protein kinase activity	2	6	0.068676	Pka-C3,Pka-C2
GO:0019752	biological	carboxylic acid metabolic process	12	292	0.068789	slgA,hgo,CG8665,cn,Aats-asp,GstE11,CG6638,aay,Fad2,l(3)72Dp,l(3)72Dr,Pxt,nero
GO:0019898	cellular	extrinsic to membrane	5	53	0.069637	RSG7,CG40005,cta,trpl,dally
GO:0006963	biological	positive regulation of antibacterial peptide biosynthetic process	3	21	0.069967	Myd88,PGRP-LC,Tollo
GO:0005353	molecular	fructose transmembrane transporter activity	1	3	0.069974	CG15406
GO:0030127	cellular	COPII vesicle coat	1	3	0.070964	sec24
GO:0036002	molecular	pre-mRNA binding	1	3	0.071035	tra2
GO:0031099	biological	regeneration	3	15	0.071061	jing,Hr51,NijA
GO:0003779	molecular	actin binding	10	119	0.07116	spir,Arpc2,dia,Shroom,alpha-Spec,MICAL-like,CG10083,CG5023,tmod,CG34347
GO:0007569	biological	cell aging	1	3	0.071253	Lam
GO:0051315	biological	attachment of spindle microtubules to kinetochore involved in mitotic sister chromatid segregation	1	3	0.071307	Klp67A
GO:0017101	cellular	aminoacyl-tRNA synthetase multienzyme complex	1	3	0.071413	CG12304
GO:0000084	biological	S phase of mitotic cell cycle	1	3	0.071465	dlt
GO:0038179	biological	neurotrophin signaling pathway	1	1	0.071756	L
GO:0048011	biological	neurotrophin TRK receptor signaling pathway	1	1	0.071756	L
GO:0051346	biological	negative regulation of hydrolase activity	3	35	0.071798	Spn42Dd,Spn42De,Spn43Aa,Spn55B
GO:0015926	molecular	glucosidase activity	2	17	0.071903	CG14476,Mal-B1,Mal-B2
GO:0042313	biological	protein kinase C deactivation	1	1	0.07194	Dgk
GO:0008654	biological	phospholipid biosynthetic process	4	47	0.072033	Pis,CG2201,Dgk,bbc
GO:0015296	molecular	anion:cation symporter activity	4	38	0.072207	Picot,Ncc69,CG42235,salt
GO:0008936	molecular	nicotinamidase activity	1	1	0.072292	Naam
GO:0015144	molecular	carbohydrate transmembrane transporter activity	3	29	0.072471	CG15406,sut4,CG10960
GO:1901476	molecular	carbohydrate transporter activity	3	29	0.072471	CG15406,sut4,CG10960
GO:1900075	biological	positive regulation of neuromuscular synaptic transmission	1	2	0.072536	GluRIIB
GO:0008524	molecular	glucose 6-phosphate:phosphate antiporter activity	1	1	0.072727	CG14621
GO:0015315	molecular	organophosphate:inorganic phosphate antiporter activity	1	1	0.072727	CG14621
GO:0015399	molecular	primary active transmembrane transporter activity	9	139	0.072995	CG9281,CG1724,CG9663,Vha100-5,nrv3,CG8860,CG17300,CG31213,CG33970
GO:0015405	molecular	P-P-bond-hydrolysis-driven transmembrane transporter activity	9	139	0.072995	CG9281,CG1724,CG9663,Vha100-5,nrv3,CG8860,CG17300,CG31213,CG33970
GO:0009072	biological	aromatic amino acid family metabolic process	2	18	0.075037	hgo,cn
GO:0030833	biological	regulation of actin filament polymerization	3	25	0.075247	spir,Arpc2,wash
GO:0006888	biological	ER to Golgi vesicle-mediated transport	2	19	0.075322	sec24,l(3)72Dh
GO:0044249	biological	cellular biosynthetic process	30	828	0.075329	Pis,waw,slgA,Gyc32E,Nf-YB,CG2201,Ac3,RpL5,lt,cn,Dgk,EndoG,bbc,ttv,RpI1,Ef1beta,Aprt,CG34455,CG4447,aay,Fad2,TfIIEalpha,CG4300,mRpL20,CG17300,Acp70A,CG10738,mrn,Pgm,MED10,CG3590,Brf,Pxt,Cnx99A,Ef1alpha100E,awd,nero
GO:0045995	biological	regulation of embryonic development	6	68	0.076003	dia,cta,bic,msn,CycA,ttk
GO:0034728	biological	nucleosome organization	3	143	0.076377	His1:CG33801,His2B:CG33910,His4:CG33909,His3:CG33803,His1:CG31617,His2B:CG17949,His2A:CG31618,His4:CG31611,His3:CG31613,His1:CG33804,His2B:CG33908,His4:CG33907,His3:CG33806,His1:CG33807,His2B:CG33906,His2A:CG33808,His4:CG33905,His3:CG33809,His1:CG33810,His2B:CG33904,His4:CG33903,His3:CG33812,His1:CG33813,His2B:CG33902,His2A:CG33814,His4:CG33901,His3:CG33815,His1:CG33816,His2B:CG33900,His2A:CG3381…
GO:0004550	molecular	nucleoside diphosphate kinase activity	1	4	0.076928	awd
GO:0006183	biological	GTP biosynthetic process	1	4	0.076928	awd
GO:0006228	biological	UTP biosynthetic process	1	4	0.076928	awd
GO:0046051	biological	UTP metabolic process	1	4	0.076928	awd
GO:0060590	molecular	ATPase regulator activity	1	4	0.077112	mrn
GO:0004112	molecular	cyclic-nucleotide phosphodiesterase activity	3	7	0.077204	dnc,Pde1c,Pde6
GO:0004114	molecular	3',5'-cyclic-nucleotide phosphodiesterase activity	3	7	0.077204	dnc,Pde1c,Pde6
GO:0006865	biological	amino acid transport	4	39	0.077494	tadr,CG8785,CG32079,Ncc69
GO:0016021	cellular	integral to membrane	53	1126	0.077518	rg,CG9240,Npc1b,Ir20a,CG17600,Gr22f,Gr22e,CG9663,CG15406,CG9317,Nhe2,Tsp39D,Gr39b,Ac3,trpl,CG1698,CG30008,sut4,KCNQ,Gr47b,CG8860,CG3790,Dh44-R1,ttv,Ir51b,Nach,Picot,mthl4,mthl3,fj,CG13937,DmsR-2,DmsR-1,Shab,PGRP-LC,PGRP-LF,Or67b,CG33696,CG32053,CG32054,CG42825,NijA,Ir68a,Sug,Rh7,GRHRII,Ncc69,CG10960,ste14,snky,Tollo,Best4,Toll-6,CG12355,SsRbeta,beat-IIa,Lgr1,CG7333,CG7342,CG17751,CG17752,CG16727,…
GO:0001046	molecular	core promoter sequence-specific DNA binding	1	2	0.077687	Brf
GO:0019102	biological	male somatic sex determination	1	2	0.07772	tra2
GO:0010224	biological	response to UV-B	1	2	0.077879	mrn
GO:0046689	biological	response to mercury ion	1	2	0.078143	Cyp6g1
GO:0030301	biological	cholesterol transport	1	2	0.078149	Npc1b
GO:0016084	molecular	myostimulatory hormone activity	1	2	0.078165	capa
GO:0006562	biological	proline catabolic process	1	2	0.078212	slgA
GO:1901566	biological	organonitrogen compound biosynthetic process	11	205	0.078281	slgA,Gyc32E,Ac3,ttv,Aprt,aay,CG4300,CG17300,CG10738,CG3590,awd,nero
GO:0015276	molecular	ligand-gated ion channel activity	9	116	0.078353	Ir20a,GluRIIB,trpl,CG3814,Nmda1,Ir51b,Ir68a,GluClalpha,CG11340
GO:0022834	molecular	ligand-gated channel activity	9	116	0.078353	Ir20a,GluRIIB,trpl,CG3814,Nmda1,Ir51b,Ir68a,GluClalpha,CG11340
GO:0032155	cellular	cell division site part	2	14	0.079233	Cen,dia
GO:0004806	molecular	triglyceride lipase activity	3	39	0.08023	CG2772,CG31091,CG31089,CG6296,CG6295
GO:0032993	cellular	protein-DNA complex	2	128	0.080574	His1:CG33801,His2B:CG33910,His4:CG33909,His3:CG33803,His1:CG31617,His2B:CG17949,His2A:CG31618,His4:CG31611,His3:CG31613,His1:CG33804,His2B:CG33908,His4:CG33907,His3:CG33806,His1:CG33807,His2B:CG33906,His2A:CG33808,His4:CG33905,His3:CG33809,His1:CG33810,His2B:CG33904,His4:CG33903,His3:CG33812,His1:CG33813,His2B:CG33902,His2A:CG33814,His4:CG33901,His3:CG33815,His1:CG33816,His2B:CG33900,His2A:CG3381…
GO:0016027	cellular	inaD signaling complex	2	10	0.081023	trpl
GO:0004559	molecular	alpha-mannosidase activity	2	14	0.081197	CG14015,CG31202
GO:0052548	biological	regulation of endopeptidase activity	4	47	0.081688	ik2,Spn42Dd,Spn42De,Spn43Aa,Spn55B
GO:0030154	biological	cell differentiation	33	704	0.082174	rg,Cda4,salr,dia,Cul-2,Drep-2,CG30007,CG42732,Prp8,SmD3,Oda,Cct5,CG8860,Aats-asp,cbc,cid,Rcd1,Su(var)2-HP2,Hr51,Hsf,Pcl,fj,GstE11,Cdc37,RasGAP1,klu,CG7394,CycA,CG7275,CG12301,CG7656,CG16838,CG13073,fax,Pxd,lute,osa,CG31097,Pka-C2,ttk,Ef1alpha100E
GO:0043555	biological	regulation of translation in response to stress	1	3	0.083486	Hsp67Bc
GO:0043558	biological	regulation of translational initiation in response to stress	1	3	0.083486	Hsp67Bc
GO:0031503	biological	protein complex localization	1	3	0.083617	Lam
GO:0034629	biological	cellular protein complex localization	1	3	0.083617	Lam
GO:0006621	biological	protein retention in ER lumen	1	3	0.083643	SsRbeta
GO:0035437	biological	maintenance of protein localization in endoplasmic reticulum	1	3	0.083643	SsRbeta
GO:0008295	biological	spermidine biosynthetic process	1	3	0.083872	CG4300
GO:0006558	biological	L-phenylalanine metabolic process	1	4	0.083987	hgo
GO:0006559	biological	L-phenylalanine catabolic process	1	4	0.083987	hgo
GO:0005854	cellular	nascent polypeptide-associated complex	1	3	0.084099	bic
GO:0051303	biological	establishment of chromosome localization	2	18	0.084198	cid,Klp67A
GO:0002786	biological	regulation of antibacterial peptide production	3	23	0.085182	Myd88,PGRP-LC,Tollo
GO:0002808	biological	regulation of antibacterial peptide biosynthetic process	3	23	0.085182	Myd88,PGRP-LC,Tollo
GO:0042045	biological	epithelial fluid transport	2	10	0.085245	Nach,capa
GO:0015923	molecular	mannosidase activity	2	15	0.085325	CG14015,CG31202
GO:1901607	biological	alpha-amino acid biosynthetic process	3	37	0.08549	slgA,aay,nero
GO:0071705	biological	nitrogen compound transport	8	131	0.085661	CG8184,Hel25E,tadr,lt,CG8785,CG32079,Ncc69,l(3)72Dh
GO:0003713	molecular	transcription coactivator activity	4	45	0.085686	crc,Dip3,MED10,osa
GO:0015103	molecular	inorganic anion transmembrane transporter activity	5	57	0.085763	CG14621,Picot,Ncc69,GluClalpha,CG11340
GO:0046580	biological	negative regulation of Ras protein signal transduction	3	17	0.087425	msn,RasGAP1,klu
GO:0051058	biological	negative regulation of small GTPase mediated signal transduction	3	17	0.087425	msn,RasGAP1,klu
GO:0001748	biological	optic lobe placode development	2	6	0.087655	Vsx2,Vsx1,msn
GO:0032006	biological	regulation of TOR signaling cascade	2	11	0.088123	sqa,L
GO:0006726	biological	eye pigment biosynthetic process	3	32	0.08876	lt,cn,Cnx99A
GO:1901071	biological	glucosamine-containing compound metabolic process	7	122	0.088931	Cda4,Oscillin,Cht3,ttv,CG13309,Mur89F,CG31077
GO:0000977	molecular	RNA polymerase II regulatory region sequence-specific DNA binding	6	45	0.089356	Hr38,cad,crc,en,h,ttk
GO:0004619	molecular	phosphoglycerate mutase activity	1	4	0.089766	Pgm
GO:0051320	biological	S phase	1	4	0.089925	dlt
GO:0031331	biological	positive regulation of cellular catabolic process	2	15	0.089996	Pomp,nero
GO:0000126	cellular	transcription factor TFIIIB complex	1	2	0.09019	Brf
GO:0031365	biological	N-terminal protein amino acid modification	1	4	0.090304	Ntmt
GO:0016942	cellular	insulin-like growth factor binding protein complex	1	2	0.090423	alrm
GO:0044292	cellular	dendrite terminus	1	2	0.090715	orb2
GO:0006040	biological	amino sugar metabolic process	7	123	0.090882	Cda4,Oscillin,Cht3,ttv,CG13309,Mur89F,CG31077
GO:0000001	biological	mitochondrion inheritance	1	2	0.090907	EndoG
GO:0048308	biological	organelle inheritance	1	2	0.090907	EndoG
GO:0051968	biological	positive regulation of synaptic transmission, glutamatergic	1	3	0.091081	GluRIIB
GO:0043455	biological	regulation of secondary metabolic process	2	11	0.091284	PGRP-LC,Acp70A
GO:0042441	biological	eye pigment metabolic process	3	33	0.092724	lt,cn,Cnx99A
GO:0043324	biological	pigment metabolic process involved in developmental pigmentation	3	33	0.092724	lt,cn,Cnx99A
GO:0043474	biological	pigment metabolic process involved in pigmentation	3	33	0.092724	lt,cn,Cnx99A
GO:0008610	biological	lipid biosynthetic process	7	117	0.094164	Pis,CG2201,Dgk,bbc,Fad2,Acp70A,Pxt
GO:0032271	biological	regulation of protein polymerization	3	28	0.09473	spir,Arpc2,wash
GO:0008062	biological	eclosion rhythm	2	10	0.09569	disco,tim
GO:0046653	biological	tetrahydrofolate metabolic process	1	3	0.095884	CG8665
GO:0070569	molecular	uridylyltransferase activity	1	3	0.096087	UGP
GO:0035561	biological	regulation of chromatin binding	1	3	0.09615	CycA
GO:0030238	biological	male sex determination	1	3	0.096205	tra2
GO:0006356	biological	regulation of transcription from RNA polymerase I promoter	1	3	0.09637	Tif-IA
GO:0032239	biological	regulation of nucleobase-containing compound transport	1	1	0.096476	Pde6
GO:0032240	biological	negative regulation of nucleobase-containing compound transport	1	1	0.096476	Pde6
GO:1901576	biological	organic substance biosynthetic process	30	856	0.096483	Pis,waw,slgA,pgant2,Gyc32E,Nf-YB,CG2201,Ac3,RpL5,lt,cn,Dgk,EndoG,bbc,ttv,RpI1,Ef1beta,CG13937,Aprt,CG34455,CG4447,aay,Fad2,TfIIEalpha,CG4300,mRpL20,CG17300,Acp70A,CG10738,mrn,Pgm,MED10,CG3590,Brf,Pxt,Ef1alpha100E,awd,nero
GO:0046883	biological	regulation of hormone secretion	1	3	0.09664	dimm
GO:0005218	molecular	intracellular ligand-gated calcium channel activity	1	3	0.096717	trp
GO:0035237	molecular	corazonin receptor activity	1	1	0.096767	GRHRII
GO:0008068	molecular	extracellular-glutamate-gated chloride channel activity	1	1	0.096812	GluClalpha
GO:0030864	cellular	cortical actin cytoskeleton	1	1	0.097074	Shroom
GO:0032438	biological	melanosome organization	1	1	0.097074	Shroom
GO:0060048	biological	cardiac muscle contraction	1	1	0.097222	KCNQ
GO:0000185	biological	activation of MAPKKK activity	1	1	0.097264	msn
GO:0008349	molecular	MAP kinase kinase kinase kinase activity	1	1	0.097264	msn
GO:0042656	molecular	JUN kinase kinase kinase kinase activity	1	1	0.097264	msn
GO:0001012	molecular	RNA polymerase II regulatory region DNA binding	6	47	0.097272	Hr38,cad,crc,en,h,ttk
GO:1901565	biological	organonitrogen compound catabolic process	8	142	0.097299	Sep1,slgA,hgo,CG8665,CG40005,cta,Cht3,CG30158,cn,CG6638,PGRP-LC,PGRP-LF
GO:0015085	molecular	calcium ion transmembrane transporter activity	4	35	0.097333	Ca-alpha1T,trpl,stj
GO:0030001	biological	metal ion transport	11	144	0.098477	Ca-alpha1T,ppk13,Nhe2,nrv3,trpl,CG1688,KCNQ,CG42732,Nach,Shab,Ncc69
GO:0008016	biological	regulation of heart contraction	3	16	0.09934	KCNQ,Shab,capa
GO:0052547	biological	regulation of peptidase activity	4	51	0.099783	ik2,Spn42Dd,Spn42De,Spn43Aa,Spn55B
GO:0004867	molecular	serine-type endopeptidase inhibitor activity	5	75	0.099987	Pde1c,Spn42Dd,Spn42De,Spn43Aa,Spn53F,Spn55B
GO:0009896	biological	positive regulation of catabolic process	2	16	0.100582	Pomp,nero
GO:0048601	biological	oocyte morphogenesis	1	1	0.100758	fry
GO:0032268	biological	regulation of cellular protein metabolic process	13	225	0.101392	Pomp,Spn42Dd,Spn42De,Spn43Aa,Spn53F,Spn55B,msn,orb2,Hsp67Bc,fry,CycA,Tollo,msi,eIF2B-alpha
GO:0009058	biological	biosynthetic process	31	902	0.101454	Pis,waw,slgA,pgant2,Gyc32E,Nf-YB,CG8665,CG2201,Ac3,RpL5,lt,cn,Dgk,EndoG,bbc,ttv,RpI1,Ef1beta,CG13937,Aprt,CG34455,CG4447,aay,Fad2,TfIIEalpha,CG4300,mRpL20,CG17300,Acp70A,CG10738,mrn,Pgm,MED10,CG3590,Brf,Pxt,Cnx99A,Ef1alpha100E,awd,nero
GO:0008150	biological	biological_process	181	9602	0.1015	dnc,rg,Vsx2,Vsx1,Ca-alpha1T,CG9240,Pis,CG8184,disco,CG12507,kat80,RSG7,CG9059,CG43996,CG43997,shakB,CG15450,Npc1b,CG1724,Sep1,waw,bbx,slgA,Ir20a,Cyp6t1,CG14476,CG14621,CG17599,Cda4,Gr22f,Gr22e,CG15406,CG3277,pgant2,CG2772,tim,Hel25E,Lam,Oscillin,GluRIIB,CG14011,hgo,Gyc32E,salr,CG43681,spz4,Vha100-5,Mal-B1,Mal-B2,Pde1c,Nf-YB,sick,CG13970,CG10651,spir,Arpc2,CG34007,CG31677,CG17472,CG31680,CG31678,i…
GO:0042742	biological	defense response to bacterium	7	116	0.101615	sick,Myd88,cbx,egr,Hsf,PGRP-LC,Tollo
GO:0016842	molecular	amidine-lyase activity	1	4	0.101625	CG3590
GO:0006551	biological	leucine metabolic process	1	4	0.101942	CG6638
GO:0004972	molecular	N-methyl-D-aspartate selective glutamate receptor activity	1	5	0.101977	CG3814,Nmda1
GO:0046777	biological	protein autophosphorylation	2	10	0.101999	sqa,awd
GO:0008142	molecular	oxysterol binding	1	4	0.102043	CG1513
GO:0008352	cellular	katanin complex	1	4	0.102077	kat80
GO:0008216	biological	spermidine metabolic process	1	4	0.102157	CG4300
GO:0006166	biological	purine ribonucleoside salvage	1	4	0.102283	Aprt
GO:0043174	biological	nucleoside salvage	1	4	0.102283	Aprt
GO:0048025	biological	negative regulation of mRNA splicing, via spliceosome	1	4	0.102394	Psi
GO:0002781	biological	antifungal peptide production	1	2	0.102451	Myd88
GO:0032925	biological	regulation of activin receptor signaling pathway	1	2	0.102465	Fs
GO:0032927	biological	positive regulation of activin receptor signaling pathway	1	2	0.102465	Fs
GO:0048678	biological	response to axon injury	1	2	0.102551	Hr51
GO:1901137	biological	carbohydrate derivative biosynthetic process	8	134	0.102602	Gyc32E,Ac3,ttv,Aprt,CG17300,CG10738,CG3590,awd
GO:0040016	biological	embryonic cleavage	1	4	0.102744	Cen
GO:0005053	molecular	peroxisome matrix targeting signal-2 binding	1	2	0.102902	Pex7
GO:0001659	biological	temperature homeostasis	1	2	0.10292	tim
GO:0060086	biological	circadian temperature homeostasis	1	2	0.10292	tim
GO:0061134	molecular	peptidase regulator activity	6	103	0.103942	Pde1c,Spn42Dd,Spn42De,Spn43Aa,Spn53F,Spn55B,CG30116
GO:0001578	biological	microtubule bundle formation	2	21	0.105792	ik2,wash
GO:0005856	cellular	cytoskeleton	7	78	0.106163	Sep1,CG17493,Shroom,alpha-Spec,CG10083,tmod,CG34347
GO:1900424	biological	regulation of defense response to bacterium	3	26	0.106209	Myd88,PGRP-LC,Tollo
GO:0048311	biological	mitochondrion distribution	2	8	0.106743	EndoG,ttv
GO:0019439	biological	aromatic compound catabolic process	7	128	0.106864	Sep1,hgo,CG8665,CG40005,cta,CG30158,cn,CG8525
GO:0032259	biological	methylation	4	66	0.107419	Ntmt,CG7544,ste14,CG32152
GO:0006165	biological	nucleoside diphosphate phosphorylation	1	5	0.107681	awd
GO:0042440	biological	pigment metabolic process	7	105	0.107736	dia,lt,cn,egr,Aprt,Shc,Cnx99A
GO:0042436	biological	indole-containing compound catabolic process	1	3	0.108173	cn
GO:0005992	biological	trehalose biosynthetic process	1	4	0.108291	Pgm
GO:0046351	biological	disaccharide biosynthetic process	1	4	0.108291	Pgm
GO:0016645	molecular	oxidoreductase activity, acting on the CH-NH group of donors	2	17	0.108596	slgA,CG8665
GO:0004839	molecular	ubiquitin activating enzyme activity	1	3	0.108624	Uba1
GO:0006182	biological	cGMP biosynthetic process	2	10	0.108752	Gyc32E,CG10738
GO:0016019	molecular	peptidoglycan receptor activity	1	3	0.108786	PGRP-LC
GO:0031629	biological	synaptic vesicle fusion to presynaptic membrane	1	3	0.108867	stj
GO:0016029	cellular	subrhabdomeral cisterna	1	3	0.108895	Arr2
GO:0097425	cellular	smooth endoplasmic reticulum part	1	3	0.108895	Arr2
GO:0097150	biological	neuronal stem cell maintenance	1	1	0.109321	klu
GO:0048753	biological	pigment granule organization	2	11	0.109745	Shroom,blos1
GO:0008324	molecular	cation transmembrane transporter activity	20	376	0.110002	Ca-alpha1T,Vha100-5,CG9317,ppk13,Nhe2,nrv3,trpl,CG1698,CG1688,sut4,KCNQ,CG42732,CG3790,stj,Nach,Picot,Shab,Ncc69,CG17300,CG7333,CG7342,CG17751,CG17752,CG16727,CG6231,MCO3,CG42235,salt
GO:0016322	biological	neuron remodeling	2	17	0.110544	ik2,Uba1
GO:0042551	biological	neuron maturation	2	17	0.110544	ik2,Uba1
GO:0006727	biological	ommochrome biosynthetic process	2	19	0.111452	lt,cn
GO:0008055	biological	ocellus pigment biosynthetic process	2	19	0.111452	lt,cn
GO:0046152	biological	ommochrome metabolic process	2	19	0.111452	lt,cn
GO:0046158	biological	ocellus pigment metabolic process	2	19	0.111452	lt,cn
GO:0015101	molecular	organic cation transmembrane transporter activity	3	42	0.114046	CG9317,CG3790,CG7333,CG7342,CG17751,CG17752,CG16727,CG6231
GO:0072595	biological	maintenance of protein localization in organelle	1	4	0.114117	SsRbeta
GO:0002816	biological	regulation of biosynthetic process of antibacterial peptides active against Gram-positive bacteria	1	4	0.114118	Myd88
GO:0006965	biological	positive regulation of biosynthetic process of antibacterial peptides active against Gram-positive bacteria	1	4	0.114118	Myd88
GO:0007064	biological	mitotic sister chromatid cohesion	1	4	0.114124	san
GO:0006596	biological	polyamine biosynthetic process	1	5	0.114213	CG4300
GO:0042073	biological	intraflagellar transport	1	4	0.114234	nompB
GO:0000775	cellular	chromosome, centromeric region	2	23	0.114394	cid,Su(var)2-HP2
GO:0046873	molecular	metal ion transmembrane transporter activity	13	204	0.11445	Ca-alpha1T,ppk13,Nhe2,nrv3,trpl,CG1698,CG1688,KCNQ,CG42732,stj,Nach,Picot,Shab,MCO3,CG42235,salt
GO:0005826	cellular	actomyosin contractile ring	1	4	0.114476	dia
GO:0015278	molecular	calcium-release channel activity	1	4	0.114478	trp
GO:0005254	molecular	chloride channel activity	2	12	0.114552	GluClalpha,CG11340
GO:0055114	biological	oxidation-reduction process	19	487	0.114957	slgA,Cyp6t1,hgo,CG9331,CG8665,Cyp9b1,Cyp9b2,Cyp4p2,Cyp4p1,Cyp4p3,Cyp12d1-p,Cyp12d1-d,Cyp6g1,Cyp6g2,CG6638,CG32068,Fad2,Pgm,Pxd,CREG,Pxt,CG11913,MCO3,CG6142
GO:0042675	biological	compound eye cone cell differentiation	2	8	0.114961	rg,ttk
GO:0021700	biological	developmental maturation	3	31	0.115164	ik2,Uba1,alpha-Spec
GO:0008377	biological	light-induced release of internally sequestered calcium ion	1	2	0.115192	trp
GO:0022600	biological	digestive system process	1	2	0.11522	Npc1b
GO:0044711	biological	single-organism biosynthetic process	7	147	0.115245	slgA,lt,cn,aay,Fad2,Pxt,nero
GO:0006334	biological	nucleosome assembly	2	132	0.11538	His1:CG33801,His2B:CG33910,His4:CG33909,His3:CG33803,His1:CG31617,His2B:CG17949,His2A:CG31618,His4:CG31611,His3:CG31613,His1:CG33804,His2B:CG33908,His4:CG33907,His3:CG33806,His1:CG33807,His2B:CG33906,His2A:CG33808,His4:CG33905,His3:CG33809,His1:CG33810,His2B:CG33904,His4:CG33903,His3:CG33812,His1:CG33813,His2B:CG33902,His2A:CG33814,His4:CG33901,His3:CG33815,His1:CG33816,His2B:CG33900,His2A:CG3381…
GO:0070883	molecular	pre-miRNA binding	1	2	0.11561	DIP1
GO:0002700	biological	regulation of production of molecular mediator of immune response	4	40	0.115808	Spn42Dd,Myd88,PGRP-LC,Tollo
GO:0002784	biological	regulation of antimicrobial peptide production	4	40	0.115808	Spn42Dd,Myd88,PGRP-LC,Tollo
GO:0006633	biological	fatty acid biosynthetic process	2	25	0.116193	Fad2,Pxt
GO:0009055	molecular	electron carrier activity	7	141	0.116628	Cyp6t1,Cyp9b1,Cyp9b2,Cyp4p2,Cyp4p1,Cyp4p3,Cyp12d1-p,Cyp12d1-d,Cyp6g1,Cyp6g2,Fdxh,CG5157
GO:0009581	biological	detection of external stimulus	6	60	0.116666	Pis,shakB,trpl,Arr2,PGRP-LC
GO:0006796	biological	phosphate-containing compound metabolic process	31	648	0.117231	dnc,Pis,Sep1,CG3277,Gyc32E,Pde1c,ik2,CG2201,Ac3,CG40005,cta,CG30158,Dgk,sqa,CG8525,bbc,Pkc53E,PpY-55A,msn,CG34455,Hsp67Bc,CG10426,CG17300,CG10738,CG10089,CG6498,sff,Pka-C3,Notum,Pde6,CG3590,CG6036,Ptp99A,Pka-C2,awd
GO:0019932	biological	second-messenger-mediated signaling	3	17	0.119122	dnc,trpl
GO:0000900	molecular	translation repressor activity, nucleic acid binding	2	8	0.119146	orb2,msi
GO:0090079	molecular	translation regulator activity, nucleic acid binding	2	8	0.119146	orb2,msi
GO:0035091	molecular	phosphatidylinositol binding	3	36	0.119269	Myd88,CG11807,Snx16
GO:0000271	biological	polysaccharide biosynthetic process	2	13	0.119676	ttv,Pgm
GO:0033692	biological	cellular polysaccharide biosynthetic process	2	13	0.119676	ttv,Pgm
GO:0031109	biological	microtubule polymerization or depolymerization	1	5	0.119728	Klp67A
GO:0006241	biological	CTP biosynthetic process	1	5	0.119817	awd
GO:0009148	biological	pyrimidine nucleoside triphosphate biosynthetic process	1	5	0.119817	awd
GO:0009208	biological	pyrimidine ribonucleoside triphosphate metabolic process	1	5	0.119817	awd
GO:0009209	biological	pyrimidine ribonucleoside triphosphate biosynthetic process	1	5	0.119817	awd
GO:0046036	biological	CTP metabolic process	1	5	0.119817	awd
GO:0050686	biological	negative regulation of mRNA processing	1	5	0.119844	Psi
GO:0032436	biological	positive regulation of proteasomal ubiquitin-dependent protein catabolic process	1	5	0.119876	Pomp
GO:1901800	biological	positive regulation of proteasomal protein catabolic process	1	5	0.119876	Pomp
GO:0046683	biological	response to organophosphorus	1	3	0.119927	Cyp6g1
GO:0009262	biological	deoxyribonucleotide metabolic process	1	5	0.120171	CG8525
GO:2000677	biological	regulation of transcription regulatory region DNA binding	1	3	0.120503	tim
GO:2000678	biological	negative regulation of transcription regulatory region DNA binding	1	3	0.120503	tim
GO:0000268	molecular	peroxisome targeting sequence binding	1	3	0.120644	Pex7
GO:0031235	cellular	intrinsic to internal side of plasma membrane	1	3	0.120655	RasGAP1
GO:0004322	molecular	ferroxidase activity	1	3	0.120828	MCO3
GO:0016724	molecular	oxidoreductase activity, oxidizing metal ions, oxygen as acceptor	1	3	0.120828	MCO3
GO:0015378	molecular	sodium:chloride symporter activity	1	1	0.121001	Ncc69
GO:0035826	biological	rubidium ion transport	1	1	0.121001	Ncc69
GO:0009407	biological	toxin catabolic process	1	4	0.121323	Cyp6g1
GO:0042178	biological	xenobiotic catabolic process	1	4	0.121323	Cyp6g1
GO:0046701	biological	insecticide catabolic process	1	4	0.121323	Cyp6g1
GO:0005355	molecular	glucose transmembrane transporter activity	2	15	0.121716	sut4,CG10960
GO:0050657	biological	nucleic acid transport	4	63	0.122484	CG8184,Hel25E,lt,l(3)72Dh
GO:0050658	biological	RNA transport	4	63	0.122484	CG8184,Hel25E,lt,l(3)72Dh
GO:0046943	molecular	carboxylic acid transmembrane transporter activity	6	87	0.122588	tadr,CG1698,CG8785,CG3790,CG32079,CG32081,Ncc69
GO:0005261	molecular	cation channel activity	10	109	0.122891	Ca-alpha1T,ppk13,trpl,CG1688,KCNQ,CG42732,stj,Nach,Shab
GO:0006479	biological	protein methylation	3	44	0.123473	Ntmt,ste14,CG32152
GO:0008213	biological	protein alkylation	3	44	0.123473	Ntmt,ste14,CG32152
GO:0005342	molecular	organic acid transmembrane transporter activity	6	89	0.124747	tadr,CG1698,CG8785,CG3790,CG32079,CG32081,Ncc69
GO:0002807	biological	positive regulation of antimicrobial peptide biosynthetic process	3	27	0.124852	Myd88,PGRP-LC,Tollo
GO:0034250	biological	positive regulation of cellular amide metabolic process	3	27	0.124852	Myd88,PGRP-LC,Tollo
GO:0005251	molecular	delayed rectifier potassium channel activity	2	5	0.125078	KCNQ,Shab
GO:0051246	biological	regulation of protein metabolic process	14	255	0.125128	Pde1c,Pomp,Spn42Dd,Spn42De,Spn43Aa,Spn53F,Spn55B,msn,orb2,Hsp67Bc,fry,CycA,Tollo,msi,eIF2B-alpha
GO:1901070	biological	guanosine-containing compound biosynthetic process	1	6	0.125142	awd
GO:0065002	biological	intracellular protein transmembrane transport	2	20	0.126046	CG8860,Pex7
GO:0071806	biological	protein transmembrane transport	2	20	0.126046	CG8860,Pex7
GO:0051236	biological	establishment of RNA localization	4	64	0.126057	CG8184,Hel25E,lt,l(3)72Dh
GO:0007165	biological	signal transduction	49	885	0.126148	dnc,Pis,RSG7,shakB,Gyc32E,spz4,Pde1c,ik2,Hr38,Ac3,CG40005,cta,CG30158,Dgk,Myd88,trpl,egr,Dh44-R1,L,ttv,Hr51,unc-5,CG43729,fus,Pkc53E,Gbp,CG11395,mthl4,mthl3,fj,Cdc37,DmsR-2,DmsR-1,msn,Arr2,dally,PGRP-LC,PGRP-LF,Shc,CG33696,RasGAP1,CG11534,Rh7,GRHRII,CG10738,Tollo,Toll-6,RhoGAP71E,Notum,l(3)72Dh,Pde6,osa,Lgr1,CG12290,capa,CG11318
GO:0006564	biological	L-serine biosynthetic process	1	4	0.126474	aay
GO:0006414	biological	translational elongation	2	23	0.126585	Ef1beta,Ef1alpha100E
GO:0008613	molecular	diuretic hormone activity	1	4	0.126621	capa
GO:0030845	biological	phospholipase C-inhibiting G-protein coupled receptor signaling pathway	1	2	0.126891	trp
GO:0006793	biological	phosphorus metabolic process	31	659	0.126908	dnc,Pis,Sep1,CG3277,Gyc32E,Pde1c,ik2,CG2201,Ac3,CG40005,cta,CG30158,Dgk,sqa,CG8525,bbc,Pkc53E,PpY-55A,msn,CG34455,Hsp67Bc,CG10426,CG17300,CG10738,CG10089,CG6498,sff,Pka-C3,Notum,Pde6,CG3590,CG6036,Ptp99A,Pka-C2,awd
GO:0009312	biological	oligosaccharide biosynthetic process	2	17	0.126938	pgant2,Pgm
GO:0006338	biological	chromatin remodeling	4	55	0.126986	Hel25E,tou,Su(var)2-HP2,snky
GO:0033206	biological	cytokinesis after meiosis	2	24	0.127331	dia,Syx13
GO:0002697	biological	regulation of immune effector process	4	42	0.127802	Spn42Dd,Myd88,PGRP-LC,Tollo
GO:0014070	biological	response to organic cyclic compound	7	87	0.12826	Hr38,Cyp12d1-p,Cyp12d1-d,Cyp6g1,Hr51,Hsf,Hsp67Bc,Sgs3
GO:0015672	biological	monovalent inorganic cation transport	10	149	0.128575	Vha100-5,ppk13,Nhe2,nrv3,CG1688,KCNQ,CG42732,Nach,Shab,Ncc69,CG17300
GO:0008513	molecular	secondary active organic cation transmembrane transporter activity	2	24	0.128807	CG9317,CG7333,CG7342,CG17751,CG17752,CG6231
GO:0008064	biological	regulation of actin polymerization or depolymerization	3	30	0.131381	spir,Arpc2,wash
GO:0030832	biological	regulation of actin filament length	3	30	0.131381	spir,Arpc2,wash
GO:0000281	biological	cytokinesis after mitosis	1	5	0.131491	Syx13
GO:0042044	biological	fluid transport	2	13	0.131571	Nach,capa
GO:0000152	cellular	nuclear ubiquitin ligase complex	2	25	0.131616	Cul-2,CG11261
GO:0046039	biological	GTP metabolic process	4	55	0.131784	Sep1,CG40005,cta,CG30158,awd
GO:9999999	-	unknown function	80	2808	0.131846
GO:0006595	biological	polyamine metabolic process	1	6	0.131902	CG4300
GO:0008168	molecular	methyltransferase activity	5	98	0.131924	CG8665,Ntmt,CG7544,ste14,CG32152
GO:0070938	cellular	contractile ring	1	5	0.132187	dia
GO:0090066	biological	regulation of anatomical structure size	8	111	0.132227	spir,Arpc2,vari,wash,CG43729,CG10738,CG6498,ttk
GO:0016702	molecular	oxidoreductase activity, acting on single donors with incorporation of molecular oxygen, incorporation of two atoms of oxygen	2	33	0.13232	hgo,CG32068
GO:0008091	cellular	spectrin	1	3	0.132481	alpha-Spec
GO:0051283	biological	negative regulation of sequestering of calcium ion	1	3	0.132635	trp
GO:0004614	molecular	phosphoglucomutase activity	1	3	0.132678	Pgm
GO:0017111	molecular	nucleoside-triphosphatase activity	22	551	0.133354	CG9281,Sep1,waw,CG9663,Hel25E,Vha100-5,sick,nrv3,CG40005,cta,CG30158,BBS4,Cct5,CG8520,cid,Klp67A,CG3335,CG17300,CG7276,mrn,CG16838,CG31213,CG33970,Ef1alpha100E
GO:1901361	biological	organic cyclic compound catabolic process	7	136	0.133591	Sep1,slgA,hgo,CG8665,CG40005,cta,CG30158,cn,CG8525
GO:0006497	biological	protein lipidation	3	46	0.13404	Hsp67Bc,app,stv
GO:0045087	biological	innate immune response	6	83	0.134258	dia,Myd88,egr,PGRP-LC,PGRP-LF,Shc,Tollo
GO:0090100	biological	positive regulation of transmembrane receptor protein serine/threonine kinase signaling pathway	2	11	0.136347	Fs,dally
GO:0046578	biological	regulation of Ras protein signal transduction	6	58	0.136532	Uba1,CG15611,edl,msn,RasGAP1,klu
GO:0000779	cellular	condensed chromosome, centromeric region	1	7	0.13726	cid
GO:0000780	cellular	condensed nuclear chromosome, centromeric region	1	7	0.13726	cid
GO:0009147	biological	pyrimidine nucleoside triphosphate metabolic process	1	6	0.137325	awd
GO:0019992	molecular	diacylglycerol binding	3	25	0.137552	CG43729,Pkc53E,CG11534
GO:0007021	biological	tubulin complex assembly	1	4	0.137903	CG1890
GO:0007586	biological	digestion	1	6	0.138015	Jon99Ciii
GO:0046008	biological	regulation of female receptivity, post-mating	2	15	0.138038	Acp70A,CG9997
GO:0006012	biological	galactose metabolic process	1	4	0.138061	Pgm
GO:0016829	molecular	lyase activity	7	123	0.138087	Gyc32E,Ac3,CG8525,CAH2,CG10738,CG3590,Ald
GO:0002759	biological	regulation of antimicrobial humoral response	4	45	0.138349	Spn42Dd,Myd88,PGRP-LC,Tollo
GO:0002920	biological	regulation of humoral immune response	4	45	0.138349	Spn42Dd,Myd88,PGRP-LC,Tollo
GO:0006952	biological	defense response	12	239	0.138376	sick,ik2,dia,Spn42Dd,Myd88,cbx,egr,Hsf,PGRP-LC,PGRP-LF,Shc,Tollo,Toll-6
GO:0016722	molecular	oxidoreductase activity, oxidizing metal ions	1	4	0.138449	MCO3
GO:0004332	molecular	fructose-bisphosphate aldolase activity	1	2	0.138825	Ald
GO:0004968	molecular	gonadotropin-releasing hormone receptor activity	1	2	0.138858	GRHRII
GO:0017046	molecular	peptide hormone binding	1	2	0.138858	GRHRII
GO:0097003	molecular	adipokinetic hormone receptor activity	1	2	0.138858	GRHRII
GO:0097004	molecular	adipokinetic hormone binding	1	2	0.138858	GRHRII
GO:0005042	molecular	netrin receptor activity	1	2	0.138948	unc-5
GO:0008467	molecular	[heparan sulfate]-glucosamine 3-sulfotransferase 1 activity	1	2	0.139251	Hs3st-A
GO:0006629	biological	lipid metabolic process	13	316	0.139372	Pis,CG2772,CG2201,Dgk,bbc,Fad2,CG10426,Acp70A,CG10116,Notum,Pxt,CG31091,CG31089,CG6296,CG6295
GO:0019899	molecular	enzyme binding	8	133	0.139637	I-3,Sep1,dia,Cul-2,wash,Cdc37,CycA,CG11261
GO:0017053	cellular	transcriptional repressor complex	2	19	0.139838	simj,ttk
GO:0047555	molecular	3',5'-cyclic-GMP phosphodiesterase activity	2	5	0.140035	Pde1c,Pde6
GO:0044281	biological	small molecule metabolic process	24	623	0.140295	dnc,Sep1,slgA,hgo,Gyc32E,Pde1c,CG8665,Ac3,CG40005,cta,CG30158,cn,CG8525,Aats-asp,ttv,GstE11,Aprt,CG6638,aay,Fad2,CG17300,CG10738,l(3)72Dp,l(3)72Dr,Pde6,CG3590,Pxt,CG6142,awd,nero
GO:0042278	biological	purine nucleoside metabolic process	6	105	0.140408	Sep1,CG40005,cta,CG30158,Aprt,CG17300,awd
GO:0046128	biological	purine ribonucleoside metabolic process	6	105	0.140408	Sep1,CG40005,cta,CG30158,Aprt,CG17300,awd
GO:0005834	cellular	heterotrimeric G-protein complex	2	20	0.140683	RSG7,CG40005,cta
GO:0031234	cellular	extrinsic to internal side of plasma membrane	2	20	0.140683	RSG7,CG40005,cta
GO:0032873	biological	negative regulation of stress-activated MAPK cascade	2	14	0.141397	L,PGRP-LF
GO:0046329	biological	negative regulation of JNK cascade	2	14	0.141397	L,PGRP-LF
GO:0070303	biological	negative regulation of stress-activated protein kinase signaling cascade	2	14	0.141397	L,PGRP-LF
GO:0034702	cellular	ion channel complex	6	40	0.141485	Ca-alpha1T,KCNQ,stj,Shab,trp,CG11340
GO:0000245	biological	spliceosomal complex assembly	1	7	0.142934	tra2
GO:0006359	biological	regulation of transcription from RNA polymerase III promoter	1	5	0.143353	Brf
GO:0016701	molecular	oxidoreductase activity, acting on single donors with incorporation of molecular oxygen	2	34	0.143638	hgo,CG32068
GO:0017025	molecular	TBP-class protein binding	1	5	0.143689	Brf
GO:0006036	biological	cuticle chitin catabolic process	1	4	0.144229	Cht3
GO:0044448	cellular	cell cortex part	5	56	0.144307	Sep1,dia,Shroom,alpha-Spec,app
GO:2000035	biological	regulation of stem cell division	1	3	0.144311	klu
GO:0005923	cellular	tight junction	1	3	0.144724	Shroom
GO:0048546	biological	digestive tract morphogenesis	1	3	0.14481	Lam
GO:0001703	biological	gastrulation with mouth forming first	2	12	0.144875	cad,cta
GO:0010004	biological	gastrulation involving germ band extension	2	12	0.144875	cad,cta
GO:0043254	biological	regulation of protein complex assembly	3	37	0.144966	spir,Arpc2,wash
GO:0005576	cellular	extracellular region	22	511	0.145038	CG14476,Cda4,spz4,CG10651,CheB38b,CheB38a,CheB38c,CG9331,Cht3,hig,CheA46a,zetaTry,thetaTry,alphaTry,epsilonTry,betaTry,CG30031,CG30025,deltaTry,iotaTry,Fs,Amy-p,CG11395,CG13309,dally,Sgs3,Lsp2,Acp70A,Pxd,Mur89F,beat-IIa,beat-VII,CG31077,capa
GO:0042451	biological	purine nucleoside biosynthetic process	3	44	0.145473	Aprt,CG17300,awd
GO:0046129	biological	purine ribonucleoside biosynthetic process	3	44	0.145473	Aprt,CG17300,awd
GO:0009583	biological	detection of light stimulus	5	49	0.146516	Pis,shakB,trpl,Arr2
GO:2000179	biological	positive regulation of neural precursor cell proliferation	2	11	0.146831	Vsx1,klu
GO:0008970	molecular	phosphatidylcholine 1-acylhydrolase activity	1	9	0.147288	CG6296,CG6295
GO:0005451	molecular	monovalent cation:hydrogen antiporter activity	1	4	0.147796	Nhe2
GO:0015385	molecular	sodium:hydrogen antiporter activity	1	4	0.147796	Nhe2
GO:0016462	molecular	pyrophosphatase activity	22	559	0.148042	CG9281,Sep1,waw,CG9663,Hel25E,Vha100-5,sick,nrv3,CG40005,cta,CG30158,BBS4,Cct5,CG8520,cid,Klp67A,CG3335,CG17300,CG7276,mrn,CG16838,CG31213,CG33970,Ef1alpha100E
GO:0051606	biological	detection of stimulus	11	192	0.148158	Pis,shakB,Ir20a,CheB38b,CheB38a,CheB38c,trpl,Ir51b,Arr2,PGRP-LC,Or67b,Ir68a
GO:0072509	molecular	divalent inorganic cation transmembrane transporter activity	4	43	0.148665	Ca-alpha1T,trpl,stj
GO:1901068	biological	guanosine-containing compound metabolic process	4	59	0.148884	Sep1,CG40005,cta,CG30158,awd
GO:0045732	biological	positive regulation of protein catabolic process	1	6	0.149008	Pomp
GO:0006360	biological	transcription from RNA polymerase I promoter	1	6	0.149127	RpI1
GO:0008608	biological	attachment of spindle microtubules to kinetochore	1	6	0.149275	Klp67A
GO:0030721	biological	spectrosome organization	1	4	0.149559	alpha-Spec
GO:0048526	biological	imaginal disc-derived wing expansion	1	6	0.149627	Hr51
GO:0051668	biological	localization within membrane	1	5	0.150045	Lam
GO:0009434	cellular	motile cilium	1	2	0.15005	lobo
GO:0035435	biological	phosphate ion transmembrane transport	1	4	0.150149	Picot
GO:0031102	biological	neuron projection regeneration	1	4	0.150206	Hr51
GO:0016741	molecular	transferase activity, transferring one-carbon groups	5	102	0.15031	CG8665,Ntmt,CG7544,ste14,CG32152
GO:0019799	molecular	tubulin N-acetyltransferase activity	1	2	0.150627	CG3967
GO:0051646	biological	mitochondrion localization	2	11	0.151471	EndoG,ttv
GO:0046148	biological	pigment biosynthetic process	4	65	0.151916	lt,cn,Aprt,Cnx99A
GO:0042626	molecular	ATPase activity, coupled to transmembrane movement of substances	7	115	0.152861	CG9281,CG9663,Vha100-5,nrv3,CG17300,CG31213,CG33970
GO:0043492	molecular	ATPase activity, coupled to movement of substances	7	115	0.152861	CG9281,CG9663,Vha100-5,nrv3,CG17300,CG31213,CG33970
GO:0044763	biological	single-organism cellular process	128	4244	0.152876	dnc,rg,Vsx1,Ca-alpha1T,Pis,disco,kat80,RSG7,shakB,Sep1,CG17599,Cda4,CG15406,tim,Hel25E,Lam,CG14011,Gyc32E,salr,spz4,Vha100-5,Pde1c,spir,Arpc2,CG31678,ik2,Cen,Hr38,CG9317,dia,Pomp,vari,tadr,Nhe2,dtr,His1:CG33801,His2B:CG33910,His4:CG33909,His3:CG33803,His1:CG31617,His2B:CG17949,His2A:CG31618,His4:CG31611,His3:CG31613,His1:CG33804,His2B:CG33908,His4:CG33907,His3:CG33806,His1:CG33807,His2B:CG33906,H…
GO:0031012	cellular	extracellular matrix	7	86	0.153267	Muc55B,dally,LanB2,Sgs3,Mur89F,Tb,TwdlQ
GO:0016840	molecular	carbon-nitrogen lyase activity	1	7	0.153959	CG3590
GO:0001104	molecular	RNA polymerase II transcription cofactor activity	3	42	0.154366	crc,ix,MED10
GO:0031082	cellular	BLOC complex	1	8	0.154488	blos1
GO:0031083	cellular	BLOC-1 complex	1	8	0.154488	blos1
GO:0000439	cellular	core TFIIH complex	1	7	0.154553	mrn
GO:0001112	biological	DNA-dependent transcriptional open complex formation	1	7	0.154553	mrn
GO:0001113	biological	transcriptional open complex formation at RNA polymerase II promoter	1	7	0.154553	mrn
GO:0001120	biological	protein-DNA complex remodeling	1	7	0.154553	mrn
GO:0034367	biological	macromolecular complex remodeling	1	7	0.154553	mrn
GO:0016742	molecular	hydroxymethyl-, formyl- and related transferase activity	1	5	0.154611	CG8665
GO:0031227	cellular	intrinsic to endoplasmic reticulum membrane	2	21	0.155111	CG8860,ttv
GO:0005929	cellular	cilium	2	17	0.155139	lobo,CG31036
GO:0008523	molecular	sodium-dependent multivitamin transmembrane transporter activity	1	5	0.155151	CG42235
GO:0006563	biological	L-serine metabolic process	1	5	0.155235	aay
GO:0043679	cellular	axon terminus	1	5	0.155272	orb2
GO:0044306	cellular	neuron projection terminus	1	5	0.155272	orb2
GO:0009453	biological	energy taxis	2	18	0.155307	slgA,tim
GO:0042331	biological	phototaxis	2	18	0.155307	slgA,tim
GO:0031507	biological	heterochromatin assembly	1	5	0.155426	Su(var)2-HP2
GO:0016558	biological	protein import into peroxisome matrix	1	5	0.155595	Pex7
GO:0007556	biological	regulation of juvenile hormone metabolic process	1	3	0.155788	Acp70A
GO:0007557	biological	regulation of juvenile hormone biosynthetic process	1	3	0.155788	Acp70A
GO:0019747	biological	regulation of isoprenoid metabolic process	1	3	0.155788	Acp70A
GO:0046885	biological	regulation of hormone biosynthetic process	1	3	0.155788	Acp70A
GO:0030296	molecular	protein tyrosine kinase activator activity	1	3	0.156007	Cdc37
GO:0044255	biological	cellular lipid metabolic process	9	206	0.156173	Pis,CG2201,Dgk,bbc,Fad2,CG10426,Acp70A,Notum,Pxt
GO:0022890	molecular	inorganic cation transmembrane transporter activity	15	279	0.156189	Ca-alpha1T,Vha100-5,ppk13,Nhe2,nrv3,trpl,CG1698,CG1688,KCNQ,CG42732,stj,Nach,Picot,Shab,CG17300,MCO3,CG42235,salt
GO:0005940	cellular	septin ring	1	5	0.156284	2021-09-01
GO:0032156	cellular	septin cytoskeleton	1	5	0.156284	2021-09-01
GO:0032007	biological	negative regulation of TOR signaling cascade	1	3	0.156375	L
GO:0005201	molecular	extracellular matrix structural constituent	3	27	0.156405	Muc55B,Sgs3,Mur89F
GO:0008036	molecular	diuretic hormone receptor activity	1	3	0.156522	Dh44-R1
GO:0007388	biological	posterior compartment specification	1	1	0.156641	en
GO:0030160	molecular	GKAP/Homer scaffold activity	1	1	0.156989	Prosap
GO:0097107	biological	postsynaptic density assembly	1	1	0.156989	Prosap
GO:0007062	biological	sister chromatid cohesion	2	21	0.157013	san,RasGAP1
GO:0044432	cellular	endoplasmic reticulum part	6	117	0.158054	CG14476,CG8860,ttv,Arr2,Cnx99A,nero
GO:0043409	biological	negative regulation of MAPK cascade	2	15	0.158088	L,PGRP-LF
GO:0004383	molecular	guanylate cyclase activity	2	14	0.158207	Gyc32E,CG10738
GO:0015849	biological	organic acid transport	4	55	0.158289	tadr,CG8785,CG32079,Ncc69
GO:0046942	biological	carboxylic acid transport	4	55	0.158289	tadr,CG8785,CG32079,Ncc69
GO:0006570	biological	tyrosine metabolic process	1	8	0.158791	hgo
GO:0072330	biological	monocarboxylic acid biosynthetic process	2	28	0.158996	Fad2,Pxt
GO:0004866	molecular	endopeptidase inhibitor activity	5	91	0.15917	Pde1c,Spn42Dd,Spn42De,Spn43Aa,Spn53F,Spn55B
GO:0006650	biological	glycerophospholipid metabolic process	4	68	0.159182	CG2201,Dgk,CG10426,Notum
GO:0009611	biological	response to wounding	4	55	0.159505	Hr51,Gbp,msn,aralar1
GO:0006568	biological	tryptophan metabolic process	1	6	0.160286	cn
GO:0006586	biological	indolalkylamine metabolic process	1	6	0.160286	cn
GO:0034637	biological	cellular carbohydrate biosynthetic process	2	17	0.160413	ttv,Pgm
GO:0046030	molecular	inositol trisphosphate phosphatase activity	1	6	0.160675	CG10426
GO:0043392	biological	negative regulation of DNA binding	1	4	0.161072	tim
GO:0051100	biological	negative regulation of binding	1	4	0.161072	tim
GO:0005546	molecular	phosphatidylinositol-4,5-bisphosphate binding	1	4	0.161137	Myd88
GO:0051282	biological	regulation of sequestering of calcium ion	1	4	0.161315	trp
GO:0016820	molecular	hydrolase activity, acting on acid anhydrides, catalyzing transmembrane movement of substances	7	117	0.16142	CG9281,CG9663,Vha100-5,nrv3,CG17300,CG31213,CG33970
GO:0009144	biological	purine nucleoside triphosphate metabolic process	5	81	0.161688	Sep1,CG40005,cta,CG30158,CG17300,awd
GO:0009205	biological	purine ribonucleoside triphosphate metabolic process	5	81	0.161688	Sep1,CG40005,cta,CG30158,CG17300,awd
GO:0004698	molecular	calcium-dependent protein kinase C activity	1	3	0.161853	Pkc53E
GO:0009931	molecular	calcium-dependent protein serine/threonine kinase activity	1	3	0.161853	Pkc53E
GO:0010857	molecular	calcium-dependent protein kinase activity	1	3	0.161853	Pkc53E
GO:0051225	biological	spindle assembly	3	44	0.162711	dia,cid,Klp67A
GO:0008652	biological	cellular amino acid biosynthetic process	3	49	0.163041	slgA,aay,nero
GO:0006022	biological	aminoglycan metabolic process	7	141	0.163337	Cda4,Cht3,ttv,CG13309,PGRP-LC,PGRP-LF,Mur89F,CG31077
GO:0033205	biological	cell cycle cytokinesis	2	28	0.164162	dia,Syx13
GO:0009416	biological	response to light stimulus	8	119	0.165005	Pis,shakB,slgA,tim,trpl,Arr2,mrn
GO:0005604	cellular	basement membrane	2	12	0.165585	Ndg,LanB2
GO:0032507	biological	maintenance of protein location in cell	3	40	0.1657	dia,Klp67A,SsRbeta
GO:0005851	cellular	eukaryotic translation initiation factor 2B complex	1	7	0.165823	eIF2B-alpha
GO:0015370	molecular	solute:sodium symporter activity	4	62	0.165892	CG1698,Picot,CG42235,salt
GO:0045862	biological	positive regulation of proteolysis	1	7	0.165954	Pomp
GO:0006950	biological	response to stress	30	796	0.166195	sick,ik2,dia,Spn42Dd,Myd88,trpl,cbx,egr,Rcd1,Hr51,Gbp,mthl4,mthl3,CG10912,Hsf,CG12020,msn,PGRP-LC,PGRP-LF,Hsp67Bc,Hsp67Bb,Hsp22,CG4461,Hsp26,Shc,scyl,Tollo,Toll-6,mrn,Pxd,Pxt,Atg8b,Naam,msi,Ald,aralar1
GO:0003747	molecular	translation release factor activity	1	7	0.166375	Ef1beta
GO:0008079	molecular	translation termination factor activity	1	7	0.166375	Ef1beta
GO:0000428	cellular	DNA-directed RNA polymerase complex	2	29	0.166554	Tif-IA,RpI1
GO:0030880	cellular	RNA polymerase complex	2	29	0.166554	Tif-IA,RpI1
GO:0055029	cellular	nuclear DNA-directed RNA polymerase complex	2	29	0.166554	Tif-IA,RpI1
GO:0015199	molecular	amino-acid betaine transmembrane transporter activity	1	6	0.16658	CG3790
GO:0015226	molecular	carnitine transmembrane transporter activity	1	6	0.16658	CG3790
GO:0005506	molecular	iron ion binding	7	156	0.16684	Cyp6t1,Cyp9b1,Cyp9b2,Cyp4p2,Cyp4p1,Cyp4p3,Cyp12d1-p,Cyp12d1-d,Cyp6g1,Cyp6g2,Fad2,Pxd
GO:0042384	biological	cilium assembly	3	37	0.166853	CG17599,nompB,BBS4
GO:0044782	biological	cilium organization	3	37	0.166853	CG17599,nompB,BBS4
GO:0051636	molecular	Gram-negative bacterial cell surface binding	1	6	0.166934	PGRP-LC
GO:0008599	molecular	protein phosphatase type 1 regulator activity	1	5	0.166946	sds22
GO:0016818	molecular	hydrolase activity, acting on acid anhydrides, in phosphorus-containing anhydrides	22	566	0.166985	CG9281,Sep1,waw,CG9663,Hel25E,Vha100-5,sick,nrv3,CG40005,cta,CG30158,BBS4,Cct5,CG8520,cid,Klp67A,CG3335,CG17300,CG7276,mrn,CG16838,CG31213,CG33970,Ef1alpha100E
GO:0008277	biological	regulation of G-protein coupled receptor protein signaling pathway	3	27	0.167452	RSG7,Dgk,Arr2
GO:0006964	biological	positive regulation of biosynthetic process of antibacterial peptides active against Gram-negative bacteria	1	5	0.167642	PGRP-LC
GO:0061135	molecular	endopeptidase regulator activity	5	93	0.168185	Pde1c,Spn42Dd,Spn42De,Spn43Aa,Spn53F,Spn55B
GO:0009119	biological	ribonucleoside metabolic process	6	114	0.16928	Sep1,CG40005,cta,CG30158,Aprt,CG17300,awd
GO:0009199	biological	ribonucleoside triphosphate metabolic process	5	82	0.169347	Sep1,CG40005,cta,CG30158,CG17300,awd
GO:0060811	biological	intracellular mRNA localization involved in anterior/posterior axis specification	3	44	0.169544	spir,SmD3,bic
GO:0009165	biological	nucleotide biosynthetic process	6	91	0.171104	Gyc32E,Ac3,CG17300,CG10738,CG3590,awd
GO:0030414	molecular	peptidase inhibitor activity	5	94	0.171303	Pde1c,Spn42Dd,Spn42De,Spn43Aa,Spn53F,Spn55B
GO:0046939	biological	nucleotide phosphorylation	1	8	0.17139	awd
GO:0046692	biological	sperm competition	2	18	0.17146	lobo,CG9997
GO:0010817	biological	regulation of hormone levels	3	38	0.171483	Fad2,Acp70A,CG15537
GO:0042445	biological	hormone metabolic process	3	38	0.171483	Fad2,Acp70A,CG15537
GO:0004115	molecular	3',5'-cyclic-AMP phosphodiesterase activity	2	4	0.171617	dnc,Pde1c
GO:0009617	biological	response to bacterium	7	133	0.171643	sick,Myd88,cbx,egr,Hsf,PGRP-LC,Tollo
GO:0090482	molecular	vitamin transmembrane transporter activity	1	6	0.17197	CG42235
GO:0035290	biological	trunk segmentation	2	10	0.172285	en,h
GO:0009141	biological	nucleoside triphosphate metabolic process	5	83	0.172386	Sep1,CG40005,cta,CG30158,CG17300,awd
GO:0031468	biological	nuclear envelope reassembly	1	4	0.172516	Lam
GO:0006616	biological	SRP-dependent cotranslational protein targeting to membrane, translocation	1	6	0.172603	CG8860
GO:0035074	biological	pupation	1	4	0.172659	crc
GO:0031105	cellular	septin complex	1	6	0.173091	2021-09-01
GO:0004857	molecular	enzyme inhibitor activity	6	121	0.173237	Pde1c,Spn42Dd,Spn42De,Spn43Aa,Oda,Spn53F,Spn55B
GO:0016592	cellular	mediator complex	2	31	0.173268	ix,MED10
GO:0009145	biological	purine nucleoside triphosphate biosynthetic process	2	23	0.174681	CG17300,awd
GO:0009206	biological	purine ribonucleoside triphosphate biosynthetic process	2	23	0.174681	CG17300,awd
GO:0002831	biological	regulation of response to biotic stimulus	4	51	0.174832	Spn42Dd,Myd88,PGRP-LC,Tollo
GO:0016817	molecular	hydrolase activity, acting on acid anhydrides	22	570	0.175795	CG9281,Sep1,waw,CG9663,Hel25E,Vha100-5,sick,nrv3,CG40005,cta,CG30158,BBS4,Cct5,CG8520,cid,Klp67A,CG3335,CG17300,CG7276,mrn,CG16838,CG31213,CG33970,Ef1alpha100E
GO:0008514	molecular	organic anion transmembrane transporter activity	6	101	0.176046	tadr,CG1698,CG8785,CG3790,CG32079,CG32081,Ncc69
GO:0060025	biological	regulation of synaptic activity	2	11	0.176184	GluRIIB,Shab
GO:0008641	molecular	small protein activating enzyme activity	1	7	0.177388	Uba1
GO:0051013	biological	microtubule severing	1	7	0.177448	kat80
GO:0030134	cellular	ER to Golgi transport vesicle	1	5	0.177913	sec24
GO:0007589	biological	body fluid secretion	1	5	0.178322	trpl
GO:0004768	molecular	stearoyl-CoA 9-desaturase activity	1	7	0.178436	Fad2
GO:0006537	biological	glutamate biosynthetic process	1	5	0.17846	slgA
GO:0043650	biological	dicarboxylic acid biosynthetic process	1	5	0.17846	slgA
GO:0015079	molecular	potassium ion transmembrane transporter activity	5	44	0.178771	nrv3,CG1698,CG1688,KCNQ,CG42732,Shab
GO:0015931	biological	nucleobase-containing compound transport	4	74	0.179109	CG8184,Hel25E,lt,l(3)72Dh
GO:0015450	molecular	P-P-bond-hydrolysis-driven protein transmembrane transporter activity	2	24	0.179225	CG1724,CG8860
GO:0001669	cellular	acrosomal vesicle	1	1	0.179394	snky
GO:0051966	biological	regulation of synaptic transmission, glutamatergic	1	4	0.179427	GluRIIB
GO:0002227	biological	innate immune response in mucosa	1	1	0.179608	Tollo
GO:0010559	biological	regulation of glycoprotein biosynthetic process	1	1	0.179608	Tollo
GO:0060049	biological	regulation of protein glycosylation	1	1	0.179608	Tollo
GO:0006352	biological	DNA-dependent transcription, initiation	4	71	0.181588	TfIIEalpha,mrn,MED10,Brf
GO:0009166	biological	nucleotide catabolic process	4	63	0.181659	Sep1,CG40005,cta,CG30158,CG8525
GO:0046058	biological	cAMP metabolic process	2	9	0.182148	Pde1c,Ac3
GO:0006820	biological	anion transport	6	102	0.182184	tadr,CG8785,Picot,CG32079,Ncc69,Best4
GO:0001109	biological	promoter clearance during DNA-dependent transcription	1	8	0.182501	mrn
GO:0001111	biological	promoter clearance from RNA polymerase II promoter	1	8	0.182501	mrn
GO:0001098	molecular	basal transcription machinery binding	1	8	0.1826	Dip3
GO:0001099	molecular	basal RNA polymerase II transcription machinery binding	1	8	0.1826	Dip3
GO:0016861	molecular	intramolecular oxidoreductase activity, interconverting aldoses and ketoses	1	8	0.183201	Oscillin
GO:0045169	cellular	fusome	3	33	0.183215	alpha-Spec,CycA,tmod
GO:0016581	cellular	NuRD complex	1	6	0.183256	simj
GO:0090545	cellular	CHD-type complex	1	6	0.183256	simj
GO:0005978	biological	glycogen biosynthetic process	1	6	0.183556	Pgm
GO:0009250	biological	glucan biosynthetic process	1	6	0.183556	Pgm
GO:0008061	molecular	chitin binding	5	101	0.183567	Cda4,Cht3,CG13309,Mur89F,CG31077
GO:0043096	biological	purine nucleobase salvage	1	7	0.183728	Aprt
GO:1900074	biological	negative regulation of neuromuscular synaptic transmission	1	4	0.183894	egr
GO:0019028	cellular	viral capsid	1	5	0.184024	CG42749
GO:0044423	cellular	virion part	1	5	0.184024	CG42749
GO:0050829	biological	defense response to Gram-negative bacterium	3	36	0.184042	sick,egr,PGRP-LC
GO:0005351	molecular	sugar:hydrogen symporter activity	1	8	0.184265	sut4
GO:0005402	molecular	cation:sugar symporter activity	1	8	0.184265	sut4
GO:0016505	molecular	apoptotic protease activator activity	1	4	0.184509	CG30116
GO:0002090	biological	regulation of receptor internalization	1	2	0.184611	comm
GO:0002092	biological	positive regulation of receptor internalization	1	2	0.184611	comm
GO:0019438	biological	aromatic compound biosynthetic process	15	353	0.184691	Gyc32E,Nf-YB,Ac3,lt,cn,RpI1,Aprt,TfIIEalpha,CG17300,CG10738,mrn,MED10,CG3590,Brf,awd
GO:0030202	biological	heparin metabolic process	1	2	0.184975	ttv
GO:0030210	biological	heparin biosynthetic process	1	2	0.184975	ttv
GO:0050508	molecular	glucuronosyl-N-acetylglucosaminyl-proteoglycan 4-alpha-N-acetylglucosaminyltransferase activity	1	2	0.184975	ttv
GO:0050509	molecular	N-acetylglucosaminyl-proteoglycan 4-beta-glucuronosyltransferase activity	1	2	0.184975	ttv
GO:1901292	biological	nucleoside phosphate catabolic process	4	64	0.185718	Sep1,CG40005,cta,CG30158,CG8525
GO:0007426	biological	tracheal outgrowth, open tracheal system	3	25	0.186203	Shc,RasGAP1,ttk
GO:0045735	molecular	nutrient reservoir activity	1	5	0.186539	Lsp2
GO:0016060	biological	metarhodopsin inactivation	1	5	0.186585	Arr2
GO:0007374	biological	posterior midgut invagination	1	5	0.186885	cta
GO:0018130	biological	heterocycle biosynthetic process	15	361	0.187297	Gyc32E,Nf-YB,Ac3,lt,cn,RpI1,Aprt,TfIIEalpha,CG17300,CG10738,mrn,MED10,CG3590,Brf,awd
GO:0006560	biological	proline metabolic process	1	7	0.187381	slgA
GO:0008527	molecular	taste receptor activity	3	60	0.187851	Gr22f,Gr22e,Gr39b,Gr47b
GO:0043649	biological	dicarboxylic acid catabolic process	1	5	0.18901	CG8665
GO:0005984	biological	disaccharide metabolic process	1	6	0.189041	Pgm
GO:0005991	biological	trehalose metabolic process	1	6	0.189041	Pgm
GO:0003841	molecular	1-acylglycerol-3-phosphate O-acyltransferase activity	1	6	0.189235	CG15450
GO:0010508	biological	positive regulation of autophagy	1	5	0.189287	nero
GO:0004970	molecular	ionotropic glutamate receptor activity	3	35	0.189656	GluRIIB,CG3814,Nmda1,Ir68a
GO:0005523	molecular	tropomyosin binding	1	3	0.190017	tmod
GO:0045297	biological	post-mating behavior	2	22	0.190217	Acp70A,CG9997
GO:0010522	biological	regulation of calcium ion transport into cytosol	1	1	0.190443	Cnx99A
GO:0009163	biological	nucleoside biosynthetic process	3	50	0.191115	Aprt,CG17300,awd
GO:0042455	biological	ribonucleoside biosynthetic process	3	50	0.191115	Aprt,CG17300,awd
GO:1901659	biological	glycosyl compound biosynthetic process	3	50	0.191115	Aprt,CG17300,awd
GO:0009142	biological	nucleoside triphosphate biosynthetic process	2	24	0.191631	CG17300,awd
GO:0009201	biological	ribonucleoside triphosphate biosynthetic process	2	24	0.191631	CG17300,awd
GO:0043234	cellular	protein complex	54	1750	0.192478	Ca-alpha1T,CG9240,CG9281,kat80,RSG7,CG1724,Sep1,CG14476,CG9663,tim,Hel25E,Lam,GluRIIB,CG6488,Vha100-5,Nf-YB,Arpc2,ik2,dia,Pomp,nrv3,Cul-2,Tif-IA,CG40005,cta,jing,trpl,sec24,KCNQ,ix,san,Cct5,CG8860,wash,bic,CG3814,Aats-asp,Nmda1,cid,stj,RpI1,blos1,row,Ef1beta,Shab,Klp67A,Hsp26,simj,TfIIEalpha,CycA,Lsp2,CG11261,Syx13,CG17300,CG7276,mrn,CG12304,Pka-C3,SsRbeta,MED10,Brf,sds22,osa,Pxt,CG11913,alrm,CG3…
GO:0008328	cellular	ionotropic glutamate receptor complex	2	14	0.192493	GluRIIB,CG3814,Nmda1
GO:0046132	biological	pyrimidine ribonucleoside biosynthetic process	1	8	0.193393	awd
GO:0046134	biological	pyrimidine nucleoside biosynthetic process	1	8	0.193393	awd
GO:0005832	cellular	chaperonin-containing T-complex	1	8	0.193505	Cct5
GO:0046982	molecular	protein heterodimerization activity	6	183	0.193732	tim,Nf-YB,crc,His2B:CG33910,His4:CG33909,His3:CG33803,His2B:CG17949,His2A:CG31618,His4:CG31611,His3:CG31613,His2B:CG33908,His4:CG33907,His3:CG33806,His2B:CG33906,His2A:CG33808,His4:CG33905,His3:CG33809,His2B:CG33904,His4:CG33903,His3:CG33812,His2B:CG33902,His2A:CG33814,His4:CG33901,His3:CG33815,His2B:CG33900,His2A:CG33817,His4:CG33899,His3:CG33818,His2B:CG33898,His2A:CG33820,His4:CG33897,His3:CG3…
GO:0036294	biological	cellular response to decreased oxygen levels	3	28	0.19375	trpl,msi
GO:0071453	biological	cellular response to oxygen levels	3	28	0.19375	trpl,msi
GO:0048790	biological	maintenance of presynaptic active zone structure	1	6	0.193767	alpha-Spec
GO:0009064	biological	glutamine family amino acid metabolic process	2	26	0.193784	slgA,l(3)72Dp,l(3)72Dr
GO:0001078	molecular	RNA polymerase II core promoter proximal region sequence-specific DNA binding transcription factor activity involved in negative regulation of transcription	3	21	0.193911	en,h,ttk
GO:0000980	molecular	RNA polymerase II distal enhancer sequence-specific DNA binding	3	17	0.19398	crc,en,ttk
GO:0006029	biological	proteoglycan metabolic process	2	16	0.194047	ttv,Notum
GO:0007594	biological	puparial adhesion	1	12	0.194434	Sgs3
GO:0022608	biological	multicellular organism adhesion	1	12	0.194434	Sgs3
GO:0022609	biological	multicellular organism adhesion to substrate	1	12	0.194434	Sgs3
GO:0035002	biological	liquid clearance, open tracheal system	1	6	0.194651	Nach
GO:0008511	molecular	sodium:potassium:chloride symporter activity	1	4	0.194658	Ncc69
GO:0006941	biological	striated muscle contraction	1	4	0.1952	KCNQ
GO:0017085	biological	response to insecticide	2	13	0.196538	Cyp12d1-p,Cyp12d1-d,Cyp6g1,Cyp6g2
GO:0043414	biological	macromolecule methylation	3	56	0.196877	Ntmt,ste14,CG32152
GO:0060810	biological	intracellular mRNA localization involved in pattern specification process	3	45	0.196992	spir,SmD3,bic
GO:1901215	biological	negative regulation of neuron death	2	16	0.19704	Drep-2,Naam
GO:0005975	biological	carbohydrate metabolic process	12	277	0.197062	CG14476,Cda4,pgant2,Oscillin,Mal-B1,Mal-B2,Cht3,ttv,Amy-p,Amy-d,Cda9,CG13937,sff,Pgm,Ald
GO:0030371	molecular	translation repressor activity	2	12	0.198047	orb2,msi
GO:0045168	biological	cell-cell signaling involved in cell fate commitment	13	205	0.198732	dnc,Lam,CG14011,Arpc2,CG31678,san,CG43729,dlt,CycA,caps,stv,Pgm,eIF2B-alpha
GO:0046331	biological	lateral inhibition	13	205	0.198732	dnc,Lam,CG14011,Arpc2,CG31678,san,CG43729,dlt,CycA,caps,stv,Pgm,eIF2B-alpha
GO:0009132	biological	nucleoside diphosphate metabolic process	1	9	0.198925	awd
GO:0051183	molecular	vitamin transporter activity	1	7	0.199276	CG42235
GO:0042402	biological	cellular biogenic amine catabolic process	1	5	0.19934	cn
GO:0035151	biological	regulation of tube size, open tracheal system	2	19	0.19935	vari,ttk
GO:0000976	molecular	transcription regulatory region sequence-specific DNA binding	7	73	0.199441	Hr38,cad,crc,en,h,Brf,ttk
GO:0035161	biological	imaginal disc lineage restriction	2	11	0.199541	en,nero
GO:0006625	biological	protein targeting to peroxisome	1	7	0.199615	Pex7
GO:0043574	biological	peroxisomal transport	1	7	0.199615	Pex7
GO:0072663	biological	establishment of protein localization to peroxisome	1	7	0.199615	Pex7
GO:0044092	biological	negative regulation of molecular function	4	62	0.200248	tim,Spn42Dd,Spn42De,Spn43Aa,Spn55B
GO:0030295	molecular	protein kinase activator activity	1	5	0.200475	Cdc37
GO:0031623	biological	receptor internalization	1	3	0.200587	comm
GO:0016207	molecular	4-coumarate-CoA ligase activity	1	5	0.200651	CG8834
GO:0016215	molecular	acyl-CoA desaturase activity	1	8	0.200799	Fad2
GO:0017032	molecular	potassium:amino acid symporter activity	1	5	0.200829	CG1698
GO:0022820	molecular	potassium ion symporter activity	1	5	0.200829	CG1698
GO:0000910	biological	cytokinesis	5	87	0.201171	Sep1,dia,Klp67A,Fad2,Syx13
GO:0009100	biological	glycoprotein metabolic process	2	17	0.201765	ttv,Notum
GO:0009582	biological	detection of abiotic stimulus	5	55	0.201945	Pis,shakB,trpl,Arr2
GO:0051651	biological	maintenance of location in cell	3	42	0.201984	dia,Klp67A,SsRbeta
GO:1901293	biological	nucleoside phosphate biosynthetic process	6	98	0.202356	Gyc32E,Ac3,CG17300,CG10738,CG3590,awd
GO:0009190	biological	cyclic nucleotide biosynthetic process	3	27	0.202395	Gyc32E,Ac3,CG10738
GO:0016776	molecular	phosphotransferase activity, phosphate group as acceptor	2	21	0.202421	vari,awd
GO:0005777	cellular	peroxisome	2	26	0.204575	CG17018,Pex7
GO:0032434	biological	regulation of proteasomal ubiquitin-dependent protein catabolic process	1	8	0.204613	Pomp
GO:0009070	biological	serine family amino acid biosynthetic process	1	8	0.204639	aay
GO:0035221	biological	genital disc pattern formation	2	7	0.204847	cad,en
GO:0035224	biological	genital disc anterior/posterior pattern formation	2	7	0.204847	cad,en
GO:0004930	molecular	G-protein coupled receptor activity	12	178	0.204867	Gr22f,Gr22e,Gr39b,Gr47b,Dh44-R1,mthl4,mthl3,DmsR-2,DmsR-1,CG33696,Rh7,GRHRII,Lgr1,CG12290,CG11318
GO:0005976	biological	polysaccharide metabolic process	2	17	0.204984	ttv,Pgm
GO:0044264	biological	cellular polysaccharide metabolic process	2	17	0.204984	ttv,Pgm
GO:0016062	biological	adaptation of rhodopsin mediated signaling	1	4	0.205838	Arr2
GO:0023058	biological	adaptation of signaling pathway	1	4	0.205838	Arr2
GO:0035045	biological	sperm plasma membrane disassembly	1	2	0.20621	snky
GO:0051716	biological	cellular response to stimulus	54	1203	0.206522	dnc,Pis,RSG7,shakB,tim,Gyc32E,spz4,Pde1c,ik2,Hr38,Ac3,CG40005,cta,CG30158,Dgk,Myd88,trpl,egr,Rcd1,Dh44-R1,L,ttv,Hr51,unc-5,CG43729,fus,Pkc53E,Gbp,CG11395,mthl4,mthl3,fj,Cdc37,DmsR-2,DmsR-1,msn,Arr2,dally,PGRP-LC,PGRP-LF,Hsp67Bc,Shc,CG33696,RasGAP1,scyl,Sgs3,CG11534,Rh7,GRHRII,CG10738,Tollo,Toll-6,mrn,RhoGAP71E,Notum,l(3)72Dh,Pde6,osa,Atg8b,Lgr1,msi,CG12290,Ald,capa,CG11318
GO:0001895	biological	retina homeostasis	1	2	0.206635	Cnx99A
GO:0097038	cellular	perinuclear endoplasmic reticulum	1	2	0.206635	Cnx99A
GO:0021960	biological	anterior commissure morphogenesis	1	2	0.206847	en
GO:0035150	biological	regulation of tube size	2	20	0.206879	vari,ttk
GO:0070888	molecular	E-box binding	1	2	0.206978	h
GO:0001158	molecular	enhancer sequence-specific DNA binding	3	18	0.207003	crc,en,ttk
GO:0035326	molecular	enhancer binding	3	18	0.207003	crc,en,ttk
GO:0007382	biological	specification of segmental identity, maxillary segment	1	2	0.207519	jing
GO:0006718	biological	juvenile hormone biosynthetic process	1	2	0.207564	Acp70A
GO:0016106	biological	sesquiterpenoid biosynthetic process	1	2	0.207564	Acp70A
GO:0016849	molecular	phosphorus-oxygen lyase activity	3	31	0.207774	Gyc32E,Ac3,CG10738
GO:0009881	molecular	photoreceptor activity	2	13	0.208315	shakB,Rh7
GO:0035289	biological	posterior head segmentation	2	10	0.208447	en,h
GO:0016050	biological	vesicle organization	3	41	0.208799	stj,Shroom,blos1
GO:0005682	cellular	U5 snRNP	1	9	0.208891	Prp8
GO:0006213	biological	pyrimidine nucleoside metabolic process	1	11	0.209359	awd
GO:0046131	biological	pyrimidine ribonucleoside metabolic process	1	11	0.209359	awd
GO:0008146	molecular	sulfotransferase activity	2	17	0.209659	Hs3st-A,CG13937
GO:0009081	biological	branched-chain amino acid metabolic process	1	7	0.209844	CG6638
GO:0000989	molecular	transcription factor binding transcription factor activity	6	109	0.209924	crc,ix,Dip3,edl,MED10,osa
GO:0016868	molecular	intramolecular transferase activity, phosphotransferases	1	8	0.210557	Pgm
GO:0004571	molecular	mannosyl-oligosaccharide 1,2-alpha-mannosidase activity	1	5	0.21069	CG31202
GO:0033119	biological	negative regulation of RNA splicing	1	7	0.210788	Psi
GO:0034212	molecular	peptide N-acetyltransferase activity	1	5	0.211371	CG3967
GO:0007295	biological	growth of a germarium-derived egg chamber	1	5	0.211433	Cul-2
GO:0008063	biological	Toll signaling pathway	3	37	0.211588	spz4,Myd88,Tollo
GO:0030159	molecular	receptor signaling complex scaffold activity	1	3	0.212164	Prosap
GO:0032947	molecular	protein complex scaffold	1	3	0.212164	Prosap
GO:0000988	molecular	protein binding transcription factor activity	6	110	0.212178	crc,ix,Dip3,edl,MED10,osa
GO:0042430	biological	indole-containing compound metabolic process	1	9	0.212211	cn
GO:0052689	molecular	carboxylic ester hydrolase activity	5	110	0.213081	CG2772,CG12869,CG10133,CG10116,CG31091,CG31089,CG6296,CG6295
GO:0005675	cellular	holo TFIIH complex	1	10	0.214562	mrn
GO:0005685	cellular	U1 snRNP	1	10	0.214809	Psi
GO:0006034	biological	cuticle chitin metabolic process	1	7	0.216072	Cht3
GO:0010638	biological	positive regulation of organelle organization	3	46	0.216445	spir,Arpc2,wash
GO:0019209	molecular	kinase activator activity	1	6	0.216669	Cdc37
GO:0005267	molecular	potassium channel activity	4	28	0.216815	CG1688,KCNQ,CG42732,Shab
GO:0034654	biological	nucleobase-containing compound biosynthetic process	13	291	0.217226	Gyc32E,Nf-YB,Ac3,RpI1,Aprt,TfIIEalpha,CG17300,CG10738,mrn,MED10,CG3590,Brf,awd
GO:0042246	biological	tissue regeneration	2	11	0.218095	jing,NijA
GO:0008092	molecular	cytoskeletal protein binding	13	230	0.21839	kat80,spir,Arpc2,dia,Shroom,igl,alpha-Spec,MICAL-like,CG10083,CG5023,tmod,CG34347,awd
GO:0051383	biological	kinetochore organization	1	7	0.218553	cid
GO:0009975	molecular	cyclase activity	3	32	0.218808	Gyc32E,Ac3,CG10738
GO:0005616	cellular	larval serum protein complex	1	5	0.219202	Lsp2
GO:0035006	biological	melanization defense response	3	35	0.219508	dia,egr,Shc
GO:0043954	biological	cellular component maintenance	3	33	0.219564	disco,alpha-Spec,Arr2
GO:0044270	biological	cellular nitrogen compound catabolic process	6	128	0.219875	Sep1,CG8665,CG40005,cta,CG30158,cn,CG8525
GO:0009218	biological	pyrimidine ribonucleotide metabolic process	1	9	0.22032	awd
GO:0009220	biological	pyrimidine ribonucleotide biosynthetic process	1	9	0.22032	awd
GO:0061136	biological	regulation of proteasomal protein catabolic process	1	9	0.220454	Pomp
GO:0007418	biological	ventral midline development	2	9	0.220665	jing,en
GO:0035060	cellular	brahma complex	1	9	0.220823	osa
GO:0005885	cellular	Arp2/3 protein complex	1	9	0.220884	Arpc2
GO:0043900	biological	regulation of multi-organism process	5	81	0.221045	Spn42Dd,Myd88,PGRP-LC,Acp70A,Tollo
GO:0008158	molecular	hedgehog receptor activity	1	7	0.221133	Npc1b
GO:0015377	molecular	cation:chloride symporter activity	1	5	0.221355	Ncc69
GO:0017177	cellular	glucosidase II complex	1	5	0.221892	CG14476
GO:0000307	cellular	cyclin-dependent protein kinase holoenzyme complex	1	7	0.221931	CycA
GO:0019908	cellular	nuclear cyclin-dependent protein kinase holoenzyme complex	1	7	0.221931	CycA
GO:0035207	biological	negative regulation of hemocyte proliferation	1	5	0.222022	CG10764
GO:0035042	biological	fertilization, exchange of chromosomal proteins	1	3	0.222164	snky
GO:0001191	molecular	RNA polymerase II transcription factor binding transcription factor activity involved in negative regulation of transcription	1	5	0.222292	edl
GO:0044283	biological	small molecule biosynthetic process	5	113	0.222419	slgA,aay,Fad2,Pxt,nero
GO:0005234	molecular	extracellular-glutamate-gated ion channel activity	3	34	0.223447	GluRIIB,Ir68a,GluClalpha
GO:0045185	biological	maintenance of protein location	3	44	0.225849	dia,Klp67A,SsRbeta
GO:0005786	cellular	signal recognition particle, endoplasmic reticulum targeting	1	9	0.226114	SsRbeta
GO:0048500	cellular	signal recognition particle	1	9	0.226114	SsRbeta
GO:0051101	biological	regulation of DNA binding	1	8	0.226197	tim
GO:0006998	biological	nuclear envelope organization	1	6	0.226235	Lam
GO:0005784	cellular	Sec61 translocon complex	1	8	0.226508	CG8860
GO:0071256	cellular	translocon complex	1	8	0.226508	CG8860
GO:0008329	molecular	pattern recognition receptor activity	1	7	0.22666	PGRP-LC
GO:0016717	molecular	oxidoreductase activity, acting on paired donors, with oxidation of a pair of donors resulting in the reduction of molecular oxygen to two molecules of water	1	10	0.227403	Fad2
GO:0051180	biological	vitamin transport	1	4	0.227487	CG42235
GO:0009595	biological	detection of biotic stimulus	1	5	0.227585	PGRP-LC
GO:0016045	biological	detection of bacterium	1	5	0.227585	PGRP-LC
GO:0048038	molecular	quinone binding	1	4	0.227896	CG11913
GO:0008332	molecular	low voltage-gated calcium channel activity	1	2	0.228059	Ca-alpha1T
GO:0044057	biological	regulation of system process	7	79	0.228073	GluRIIB,egr,KCNQ,alpha-Spec,DmsR-2,DmsR-1,Shab,capa
GO:0042480	biological	negative regulation of eye photoreceptor cell development	1	4	0.228371	Dip3
GO:0045316	biological	negative regulation of compound eye photoreceptor development	1	4	0.228371	Dip3
GO:0006367	biological	transcription initiation from RNA polymerase II promoter	3	62	0.22884	TfIIEalpha,mrn,MED10
GO:0033674	biological	positive regulation of kinase activity	2	20	0.229592	msn,fry
GO:0045860	biological	positive regulation of protein kinase activity	2	20	0.229592	msn,fry
GO:0051347	biological	positive regulation of transferase activity	2	20	0.229592	msn,fry
GO:0006760	biological	folic acid-containing compound metabolic process	1	9	0.229622	CG8665
GO:0046700	biological	heterocycle catabolic process	6	130	0.229901	Sep1,slgA,CG8665,CG40005,cta,CG30158,cn,CG8525
GO:0006575	biological	cellular modified amino acid metabolic process	3	80	0.229979	CG8665,GstE11,nero
GO:0006541	biological	glutamine metabolic process	1	8	0.230559	l(3)72Dp,l(3)72Dr
GO:0005381	molecular	iron ion transmembrane transporter activity	1	7	0.231621	MCO3
GO:0016411	molecular	acylglycerol O-acyltransferase activity	1	8	0.231872	CG15450
GO:0006816	biological	calcium ion transport	3	31	0.231882	Ca-alpha1T,trpl
GO:0070603	cellular	SWI/SNF superfamily-type complex	2	32	0.231885	simj,osa
GO:0004623	molecular	phospholipase A2 activity	1	10	0.232073	CG10133
GO:0005230	molecular	extracellular ligand-gated ion channel activity	5	59	0.232535	GluRIIB,CG3814,Nmda1,Ir68a,GluClalpha,CG11340
GO:0002813	biological	regulation of biosynthetic process of antibacterial peptides active against Gram-negative bacteria	1	7	0.232565	PGRP-LC
GO:0006576	biological	cellular biogenic amine metabolic process	2	26	0.232844	cn,CG4300
GO:0044106	biological	cellular amine metabolic process	2	26	0.232844	cn,CG4300
GO:0016298	molecular	lipase activity	4	82	0.23373	CG2772,CG10133,CG10116,CG31091,CG31089,CG6296,CG6295
GO:0035013	molecular	myosuppressin receptor activity	1	2	0.234596	DmsR-2,DmsR-1
GO:0045932	biological	negative regulation of muscle contraction	1	2	0.234596	DmsR-2,DmsR-1
GO:0034453	biological	microtubule anchoring	1	10	0.235932	Klp67A
GO:0031430	cellular	M band	1	8	0.236197	Ald
GO:0001047	molecular	core promoter binding	1	7	0.236987	Brf
GO:0005391	molecular	sodium:potassium-exchanging ATPase activity	1	8	0.237098	nrv3
GO:0005890	cellular	sodium:potassium-exchanging ATPase complex	1	8	0.237098	nrv3
GO:0008556	molecular	potassium-transporting ATPase activity	1	8	0.237098	nrv3
GO:0021556	biological	central nervous system formation	1	5	0.23761	dan
GO:0031683	molecular	G-protein beta/gamma-subunit complex binding	1	9	0.237979	CG40005,cta
GO:0046486	biological	glycerolipid metabolic process	4	79	0.238104	CG2201,Dgk,CG10426,Notum
GO:0032040	cellular	small-subunit processome	1	6	0.238266	CG12301
GO:0051056	biological	regulation of small GTPase mediated signal transduction	6	68	0.238673	Uba1,CG15611,edl,msn,RasGAP1,klu
GO:0071702	biological	organic substance transport	17	453	0.238838	CG8184,Npc1b,CG1724,tim,Hel25E,dia,tadr,lt,sec24,CG8860,CG8785,Pex7,CG32079,Ncc69,Syx13,l(3)72Dh,Cog7
GO:0009311	biological	oligosaccharide metabolic process	2	26	0.238872	pgant2,Pgm
GO:0045182	molecular	translation regulator activity	2	16	0.239711	orb2,msi
GO:0005938	cellular	cell cortex	5	66	0.239793	spir,dia,alpha-Spec,msn,fry
GO:0048545	biological	response to steroid hormone stimulus	3	30	0.240379	Hr38,Hr51,Sgs3
GO:0071383	biological	cellular response to steroid hormone stimulus	3	30	0.240379	Hr38,Hr51,Sgs3
GO:0000381	biological	regulation of alternative mRNA splicing, via spliceosome	4	57	0.240419	Hel25E,tra2,Psi,CG34362
GO:0030588	biological	pseudocleavage	1	9	0.240435	dia
GO:0030589	biological	pseudocleavage involved in syncytial blastoderm formation	1	9	0.240435	dia
GO:0005849	cellular	mRNA cleavage factor complex	1	12	0.240849	CstF-50
GO:0006811	biological	ion transport	19	374	0.240849	Ca-alpha1T,GluRIIB,Vha100-5,tadr,ppk13,Nhe2,nrv3,trpl,CG1688,KCNQ,CG42732,CG8785,Nach,Picot,Shab,CG32079,Ncc69,CG17300,Best4,GluClalpha,capa,CG11340
GO:0010389	biological	regulation of G2/M transition of mitotic cell cycle	1	9	0.240852	CycA
GO:0055070	biological	copper ion homeostasis	1	9	0.241233	MCO3
GO:0032535	biological	regulation of cellular component size	6	90	0.241739	spir,Arpc2,wash,CG43729,CG10738,CG6498
GO:0052745	molecular	inositol phosphate phosphatase activity	1	13	0.241856	CG10426
GO:0046890	biological	regulation of lipid biosynthetic process	1	7	0.241864	Acp70A
GO:0008188	molecular	neuropeptide receptor activity	5	46	0.242019	Dh44-R1,DmsR-2,DmsR-1,CG33696,GRHRII,Lgr1
GO:0008528	molecular	G-protein coupled peptide receptor activity	5	46	0.242019	Dh44-R1,DmsR-2,DmsR-1,CG33696,GRHRII,Lgr1
GO:0004465	molecular	lipoprotein lipase activity	1	5	0.24324	CG10116
GO:0016830	molecular	carbon-carbon lyase activity	2	32	0.244597	CG8525,Ald
GO:0009314	biological	response to radiation	8	137	0.245423	Pis,shakB,slgA,tim,trpl,Arr2,mrn
GO:0031461	cellular	cullin-RING ubiquitin ligase complex	2	37	0.245621	Cul-2,CG11261
GO:0015081	molecular	sodium ion transmembrane transporter activity	6	116	0.246191	ppk13,Nhe2,nrv3,CG1698,Nach,Picot,CG42235,salt
GO:0090544	cellular	BAF-type complex	1	10	0.246837	osa
GO:0042026	biological	protein refolding	1	8	0.247142	Hsp22
GO:0004117	molecular	calmodulin-dependent cyclic-nucleotide phosphodiesterase activity	1	1	0.247417	Pde1c
GO:0048101	molecular	calcium- and calmodulin-regulated 3',5'-cyclic-GMP phosphodiesterase activity	1	1	0.247417	Pde1c
GO:0008242	molecular	omega peptidase activity	1	9	0.247794	l(3)72Dp,l(3)72Dr
GO:0005759	cellular	mitochondrial matrix	3	58	0.247884	slgA,CG6638,CG11267
GO:0015295	molecular	solute:hydrogen symporter activity	1	10	0.247983	sut4
GO:0007338	biological	single fertilization	1	4	0.248314	snky
GO:0016682	molecular	oxidoreductase activity, acting on diphenols and related substances as donors, oxygen as acceptor	1	6	0.248317	MCO3
GO:0005237	molecular	inhibitory extracellular ligand-gated ion channel activity	1	4	0.248347	CG11340
GO:0016934	molecular	extracellular-glycine-gated chloride channel activity	1	4	0.248347	CG11340
GO:0016935	cellular	glycine-gated chloride channel complex	1	4	0.248347	CG11340
GO:0016114	biological	terpenoid biosynthetic process	1	4	0.249198	Acp70A
GO:0008360	biological	regulation of cell shape	7	112	0.24955	Arpc2,dia,cta,sqa,alpha-Spec,msn,ttk
GO:0043190	cellular	ATP-binding cassette (ABC) transporter complex	3	41	0.249601	CG9281,CG9663,CG33970
GO:0016020	cellular	membrane	51	1084	0.249794	Pis,RSG7,CG9059,shakB,Npc1b,Cyp6t1,CG14621,GluRIIB,Gyc32E,vari,tadr,ppk13,nrv3,Lamp1,CG40006,CG30158,Cyp9b1,Cyp9b2,Cyp4p2,Cyp4p1,Cyp4p3,Myd88,trpl,CG1688,egr,CG42732,EndoG,Cyp6g1,Cyp6g2,bbc,Shroom,Nach,fj,alpha-Spec,Shab,dally,Or67b,RasGAP1,Fad2,Ir68a,Mob2,Ncc69,Syx13,caps,CG10738,bbg,Tollo,Toll-6,comm,Pde6,CG31262,GluClalpha,CG31213,Cnx99A,Ptp99A,CG31202,aralar1,CG11340,nero
GO:0003674	molecular	molecular_function	178	9732	0.250793	dnc,rg,Vsx2,Vsx1,Ca-alpha1T,CG8128,CG9240,Pis,CG9281,CG8184,disco,CG12507,kat80,RSG7,CG9059,CG43996,CG43997,shakB,CG15450,I-3,Npc1b,CG1724,Sep1,waw,bbx,slgA,Ir20a,Cyp6t1,CG14476,DIP1,CG14621,Cda4,Gr22f,Gr22e,CG9663,CG15406,CG3277,pgant2,CG2772,tim,CG14015,Hel25E,Lam,Oscillin,CG14014,GluRIIB,hgo,Gyc32E,salr,CG43681,spz4,Vha100-5,Mal-B1,Mal-B2,Pde1c,Nf-YB,CG10631,sick,CG13970,CG10651,spir,CG10949,A…
GO:0042335	biological	cuticle development	5	84	0.250972	Lam,Hr38,Tb,TwdlQ,ttk
GO:0005811	cellular	lipid particle	9	247	0.250997	Lam,His2B:CG17949,His2A:CG31618,Ef1beta,alpha-Spec,Lsp2,CG11267,SsRbeta,aralar1,Ef1alpha100E
GO:0016772	molecular	transferase activity, transferring phosphorus-containing groups	21	491	0.251402	Pis,CG3277,ik2,vari,CG33511,CG33510,CG33509,CG9259,CG2201,Dgk,sqa,bbc,RpI1,Pkc53E,fj,msn,UGP,CG34455,CG6498,sff,Pka-C3,CG31102,CG31097,CG31288,CG13659,CG31370,CG31436,CG10550,CG31099,CG31380,Pka-C2,awd
GO:0046434	biological	organophosphate catabolic process	4	74	0.251775	Sep1,CG40005,cta,CG30158,CG8525
GO:0043101	biological	purine-containing compound salvage	1	10	0.252107	Aprt
GO:0006906	biological	vesicle fusion	1	9	0.252163	stj
GO:0097367	molecular	carbohydrate derivative binding	6	132	0.25252	Cda4,Cht3,CG13309,PGRP-LC,PGRP-LF,Mur89F,CG31077
GO:0044769	molecular	ATPase activity, coupled to transmembrane movement of ions, rotational mechanism	2	28	0.252731	Vha100-5,CG17300
GO:0009584	biological	detection of visible light	2	15	0.253241	trpl
GO:0065004	biological	protein-DNA complex assembly	2	146	0.253397	His1:CG33801,His2B:CG33910,His4:CG33909,His3:CG33803,His1:CG31617,His2B:CG17949,His2A:CG31618,His4:CG31611,His3:CG31613,His1:CG33804,His2B:CG33908,His4:CG33907,His3:CG33806,His1:CG33807,His2B:CG33906,His2A:CG33808,His4:CG33905,His3:CG33809,His1:CG33810,His2B:CG33904,His4:CG33903,His3:CG33812,His1:CG33813,His2B:CG33902,His2A:CG33814,His4:CG33901,His3:CG33815,His1:CG33816,His2B:CG33900,His2A:CG3381…
GO:0000776	cellular	kinetochore	2	33	0.253522	cid,Klp67A
GO:0008066	molecular	glutamate receptor activity	3	38	0.254295	GluRIIB,CG3814,Nmda1,Ir68a
GO:0009116	biological	nucleoside metabolic process	6	125	0.254504	Sep1,CG40005,cta,CG30158,Aprt,CG17300,awd
GO:0050776	biological	regulation of immune response	4	63	0.254828	Spn42Dd,Myd88,PGRP-LC,Tollo
GO:0005179	molecular	hormone activity	3	53	0.255346	Dh44-R1,Acp70A,capa
GO:0031497	biological	chromatin assembly	1	10	0.255532	Su(var)2-HP2
GO:0007415	biological	defasciculation of motor neuron axon	2	9	0.255816	beat-IIa,Ptp99A
GO:0007111	biological	cytokinesis after meiosis II	1	10	0.255918	dia
GO:0045495	cellular	pole plasm	1	12	0.256124	SmD3
GO:0070925	biological	organelle assembly	3	58	0.256159	dia,cid,Klp67A
GO:0000242	cellular	pericentriolar material	1	10	0.256572	BBS4
GO:0044550	biological	secondary metabolite biosynthetic process	2	37	0.256904	lt,cn
GO:0001227	molecular	RNA polymerase II transcription regulatory region sequence-specific DNA binding transcription factor activity involved in negative regulation of transcription	3	22	0.257568	en,h,ttk
GO:0030397	biological	membrane disassembly	1	4	0.257814	snky
GO:0002027	biological	regulation of heart rate	1	4	0.257855	KCNQ
GO:0001653	molecular	peptide receptor activity	5	47	0.258444	Dh44-R1,DmsR-2,DmsR-1,CG33696,GRHRII,Lgr1
GO:0003796	molecular	lysozyme activity	1	18	0.259028	CG6426,CG6421,CG6429,CG6435
GO:0007386	biological	compartment pattern specification	1	3	0.259051	en
GO:0006714	biological	sesquiterpenoid metabolic process	1	6	0.259122	Acp70A
GO:0006716	biological	juvenile hormone metabolic process	1	6	0.259122	Acp70A
GO:0030203	biological	glycosaminoglycan metabolic process	2	28	0.259596	ttv,PGRP-LC,PGRP-LF
GO:0019773	cellular	proteasome core complex, alpha-subunit complex	1	12	0.261206	Prosalpha3T
GO:0006221	biological	pyrimidine nucleotide biosynthetic process	1	11	0.26126	awd
GO:0009310	biological	amine catabolic process	1	7	0.261848	cn
GO:0043695	biological	detection of pheromone	1	13	0.262636	CheB38b,CheB38a,CheB38c
GO:0045678	biological	positive regulation of R7 cell differentiation	1	5	0.262885	RasGAP1
GO:0016055	biological	Wnt receptor signaling pathway	5	59	0.263056	ttv,fj,dally,Notum,osa
GO:0019205	molecular	nucleobase-containing compound kinase activity	2	27	0.263361	vari,awd
GO:0044248	biological	cellular catabolic process	13	344	0.263979	Sep1,slgA,hgo,CG8665,Cul-2,CG40005,cta,CG30158,cn,sqa,Cyp6g1,CG8525,CG6638,CG11261,Atg8b,Prosalpha3T
GO:0004601	molecular	peroxidase activity	2	24	0.26443	Pxd,Pxt
GO:0016684	molecular	oxidoreductase activity, acting on peroxide as acceptor	2	24	0.26443	Pxd,Pxt
GO:0007097	biological	nuclear migration	2	23	0.26554	Lam,msn
GO:0043648	biological	dicarboxylic acid metabolic process	2	27	0.265742	slgA,CG8665
GO:0071396	biological	cellular response to lipid	3	32	0.266137	Hr38,Hr51,Sgs3
GO:0006812	biological	cation transport	13	245	0.266409	Ca-alpha1T,Vha100-5,ppk13,Nhe2,nrv3,trpl,CG1688,KCNQ,CG42732,Nach,Shab,Ncc69,CG17300,capa
GO:0030684	cellular	preribosome	1	8	0.268133	CG12301
GO:0001948	molecular	glycoprotein binding	1	4	0.268326	dally
GO:0043394	molecular	proteoglycan binding	1	4	0.268326	dally
GO:0043395	molecular	heparan sulfate proteoglycan binding	1	4	0.268326	dally
GO:0048099	biological	anterior/posterior lineage restriction, imaginal disc	1	4	0.268581	en
GO:0015114	molecular	phosphate ion transmembrane transporter activity	2	26	0.268993	CG14621,Picot
GO:0045494	biological	photoreceptor cell maintenance	2	16	0.269331	disco,Arr2
GO:0036293	biological	response to decreased oxygen levels	4	56	0.269492	trpl,h,msi
GO:0070482	biological	response to oxygen levels	4	56	0.269492	trpl,h,msi
GO:0070838	biological	divalent metal ion transport	3	34	0.269982	Ca-alpha1T,trpl
GO:0072511	biological	divalent inorganic cation transport	3	34	0.269982	Ca-alpha1T,trpl
GO:0032806	cellular	carboxy-terminal domain protein kinase complex	1	13	0.270752	mrn
GO:0005652	cellular	nuclear lamina	1	11	0.271295	Lam
GO:0015924	molecular	mannosyl-oligosaccharide mannosidase activity	1	7	0.272588	CG31202
GO:0016236	biological	macroautophagy	1	9	0.272693	Atg8b
GO:0035007	biological	regulation of melanization defense response	1	7	0.272895	PGRP-LC
GO:0009566	biological	fertilization	1	6	0.272946	snky
GO:0015711	biological	organic anion transport	4	71	0.2732	tadr,CG8785,CG32079,Ncc69
GO:0030863	cellular	cortical cytoskeleton	1	6	0.27328	Shroom
GO:0030141	cellular	secretory granule	1	5	0.273493	snky
GO:0004948	molecular	calcitonin receptor activity	1	5	0.274015	Dh44-R1
GO:0045793	biological	positive regulation of cell size	2	24	0.274024	CG43729,CG6498
GO:0004520	molecular	endodeoxyribonuclease activity	1	16	0.274945	EndoG
GO:0004687	molecular	myosin light chain kinase activity	1	3	0.274966	sqa
GO:0044420	cellular	extracellular matrix part	2	17	0.275391	Ndg,LanB2
GO:0009404	biological	toxin metabolic process	1	10	0.275444	Cyp6g1
GO:0017143	biological	insecticide metabolic process	1	10	0.275444	Cyp6g1
GO:0007186	biological	G-protein coupled receptor signaling pathway	12	181	0.276891	CG40005,cta,Dgk,Dh44-R1,mthl4,mthl3,DmsR-2,DmsR-1,CG33696,Rh7,GRHRII,Lgr1,CG12290,capa,trp,CG11318
GO:0070050	biological	neuron homeostasis	1	8	0.277151	egr
GO:0005125	molecular	cytokine activity	1	8	0.277228	Gbp,CG11395
GO:0003254	biological	regulation of membrane depolarization	1	1	0.277332	shakB
GO:0010644	biological	cell communication by electrical coupling	1	1	0.277332	shakB
GO:0016264	biological	gap junction assembly	1	1	0.277332	shakB
GO:1901657	biological	glycosyl compound metabolic process	6	129	0.277375	Sep1,CG40005,cta,CG30158,Aprt,CG17300,awd
GO:0008171	molecular	O-methyltransferase activity	1	8	0.277491	ste14
GO:0016273	molecular	arginine N-methyltransferase activity	1	9	0.277968	CG32152
GO:0016274	molecular	protein-arginine N-methyltransferase activity	1	9	0.277968	CG32152
GO:0033036	biological	macromolecule localization	9	158	0.278242	rg,Lam,spir,dia,Uba1,egr,SmD3,bic,trp
GO:0016782	molecular	transferase activity, transferring sulfur-containing groups	2	27	0.278466	Hs3st-A,CG13937
GO:0008101	biological	decapentaplegic signaling pathway	2	12	0.278697	ttv,dally
GO:0003777	molecular	microtubule motor activity	3	50	0.279447	BBS4,cid,Klp67A
GO:0038023	molecular	signaling receptor activity	24	385	0.27994	shakB,Npc1b,Gr22f,Gr22e,GluRIIB,Hr38,Gr39b,Gr47b,CG3814,Nmda1,Dh44-R1,Hr51,unc-5,mthl4,mthl3,DmsR-2,DmsR-1,PGRP-LC,Or67b,CG33696,Ir68a,Rh7,GRHRII,Tollo,Toll-6,Lgr1,CG12290,Ptp99A,CG11318
GO:0015299	molecular	solute:hydrogen antiporter activity	1	7	0.280756	Nhe2
GO:0007266	biological	Rho protein signal transduction	1	8	0.281204	CG40005,cta
GO:1901136	biological	carbohydrate derivative catabolic process	5	104	0.281287	Sep1,CG40005,cta,Cht3,CG30158,CG8525,PGRP-LC,PGRP-LF
GO:0006886	biological	intracellular protein transport	8	203	0.281431	CG1724,tim,lt,sec24,CG8860,Pex7,Syx13,Cog7
GO:0030176	cellular	integral to endoplasmic reticulum membrane	1	11	0.281639	CG8860
GO:0016491	molecular	oxidoreductase activity	20	616	0.281778	slgA,Cyp6t1,hgo,CG9331,CG8665,Cyp9b1,Cyp9b2,cn,Cyp4p2,Cyp4p1,Cyp4p3,Cyp12d1-p,Cyp12d1-d,Cyp6g1,Cyp6g2,CG6638,CG32068,Fad2,Pxd,CREG,Pxt,CG11913,MCO3,CG6142,nero
GO:0007060	biological	male meiosis chromosome segregation	1	9	0.281949	Klp67A
GO:1901362	biological	organic cyclic compound biosynthetic process	15	395	0.281996	Gyc32E,Nf-YB,Ac3,lt,cn,RpI1,Aprt,TfIIEalpha,CG17300,CG10738,mrn,MED10,CG3590,Brf,awd
GO:0015297	molecular	antiporter activity	2	24	0.282507	CG14621,Nhe2
GO:0002805	biological	regulation of antimicrobial peptide biosynthetic process	3	39	0.283232	Myd88,PGRP-LC,Tollo
GO:0034248	biological	regulation of cellular amide metabolic process	3	39	0.283232	Myd88,PGRP-LC,Tollo
GO:0006030	biological	chitin metabolic process	5	113	0.283539	Cda4,Cht3,CG13309,Mur89F,CG31077
GO:0042393	molecular	histone binding	1	15	0.285498	Df31
GO:0048024	biological	regulation of mRNA splicing, via spliceosome	4	64	0.285729	Hel25E,tra2,Psi,CG34362
GO:0042579	cellular	microbody	2	33	0.286144	CG17018,Pex7
GO:1901981	molecular	phosphatidylinositol phosphate binding	1	10	0.286948	Myd88
GO:0033177	cellular	proton-transporting two-sector ATPase complex, proton-transporting domain	2	30	0.286968	Vha100-5,CG17300
GO:2000177	biological	regulation of neural precursor cell proliferation	2	18	0.287883	Vsx1,klu
GO:0032269	biological	negative regulation of cellular protein metabolic process	6	90	0.288044	Spn42Dd,Spn42De,Spn43Aa,Spn53F,Spn55B,orb2,msi
GO:0051248	biological	negative regulation of protein metabolic process	6	91	0.288045	Spn42Dd,Spn42De,Spn43Aa,Spn53F,Spn55B,orb2,msi
GO:0090099	biological	negative regulation of decapentaplegic signaling pathway	1	4	0.288276	Fs
GO:0050896	biological	response to stimulus	88	2160	0.289137	dnc,rg,Pis,disco,RSG7,shakB,slgA,Ir20a,tim,Lam,Gyc32E,spz4,Pde1c,sick,ik2,Hr38,dia,CheB38b,CheB38a,CheB38c,Ac3,CG40005,cta,jing,Spn42Dd,CG30158,Dgk,Myd88,trpl,cbx,egr,Cyp12d1-p,Cyp12d1-d,en,Cyp6g1,Cyp6g2,Rcd1,Dh44-R1,ttv,Ir51b,Hr51,unc-5,CG43729,fus,Pkc53E,Gbp,CG11395,Sip1,mthl4,mthl3,CG10912,Hsf,fj,dlt,Cdc37,CG12020,DmsR-2,DmsR-1,msn,Shab,Arr2,dally,orb2,PGRP-LC,PGRP-LF,Hsp67Bc,Hsp67Bb,Hsp22,CG4…
GO:0009636	biological	response to toxic substance	2	22	0.289237	Cyp12d1-p,Cyp12d1-d,Cyp6g1,Cyp6g2
GO:0043401	biological	steroid hormone mediated signaling pathway	2	18	0.290106	Hr38,Hr51
GO:0051493	biological	regulation of cytoskeleton organization	5	81	0.290328	spir,Arpc2,ik2,wash,alpha-Spec
GO:0006383	biological	transcription from RNA polymerase III promoter	1	13	0.290353	Brf
GO:0006220	biological	pyrimidine nucleotide metabolic process	1	13	0.290368	awd
GO:0007154	biological	cell communication	21	361	0.290473	dnc,shakB,Lam,CG14011,Arpc2,CG31678,dtr,san,stj,blos1,CG11807,CG43729,fj,dlt,alpha-Spec,Shab,CycA,caps,stv,Pgm,Atg8b,eIF2B-alpha
GO:0046488	biological	phosphatidylinositol metabolic process	3	57	0.29053	Dgk,CG10426,Notum
GO:0046474	biological	glycerophospholipid biosynthetic process	2	30	0.290881	CG2201,Dgk
GO:0016334	biological	establishment or maintenance of polarity of follicular epithelium	2	24	0.290884	sds22,awd
GO:0007568	biological	aging	1	9	0.291053	Lam
GO:0009065	biological	glutamine family amino acid catabolic process	1	9	0.291445	slgA
GO:0032008	biological	positive regulation of TOR signaling cascade	1	7	0.291857	sqa
GO:0042401	biological	cellular biogenic amine biosynthetic process	1	8	0.292226	CG4300
GO:0044271	biological	cellular nitrogen compound biosynthetic process	14	356	0.2927	Gyc32E,Nf-YB,Ac3,RpI1,Aprt,TfIIEalpha,CG4300,CG17300,CG10738,mrn,MED10,CG3590,Brf,awd
GO:0043086	biological	negative regulation of catalytic activity	3	54	0.29381	Spn42Dd,Spn42De,Spn43Aa,Spn55B
GO:0006184	biological	GTP catabolic process	3	51	0.294865	Sep1,CG40005,cta,CG30158
GO:0007080	biological	mitotic metaphase plate congression	1	12	0.295199	cid
GO:0001934	biological	positive regulation of protein phosphorylation	2	26	0.29564	msn,fry
GO:0008315	biological	meiotic G2/MI transition	1	6	0.296413	dally
GO:0044771	biological	meiotic cell cycle phase transition	1	6	0.296413	dally
GO:0015077	molecular	monovalent inorganic cation transmembrane transporter activity	11	227	0.296607	Vha100-5,ppk13,Nhe2,nrv3,CG1698,CG1688,KCNQ,CG42732,Nach,Picot,Shab,CG17300,CG42235,salt
GO:0016709	molecular	oxidoreductase activity, acting on paired donors, with incorporation or reduction of molecular oxygen, NAD(P)H as one donor, and incorporation of one atom of oxygen	1	10	0.296763	cn
GO:0045177	cellular	apical part of cell	3	32	0.296881	dia,Sip1,fry
GO:0046907	biological	intracellular transport	13	361	0.296978	CG1724,tim,Hel25E,nompB,lt,sec24,CG8860,edl,Pex7,Syx13,l(3)72Dh,Cog7,aralar1
GO:0045448	biological	mitotic cell cycle, embryonic	2	28	0.297248	dia,CycA
GO:0021952	biological	central nervous system projection neuron axonogenesis	1	6	0.297392	en
GO:0034707	cellular	chloride channel complex	1	6	0.297591	CG11340
GO:0019320	biological	hexose catabolic process	2	36	0.297668	Pgm,Ald
GO:0046365	biological	monosaccharide catabolic process	2	36	0.297668	Pgm,Ald
GO:0008081	molecular	phosphoric diester hydrolase activity	3	30	0.298241	dnc,Pde1c,Pde6
GO:0016336	biological	establishment or maintenance of polarity of larval imaginal disc epithelium	1	5	0.298276	sds22
GO:0010506	biological	regulation of autophagy	2	30	0.299176	Hsp67Bc,nero
GO:0051168	biological	nuclear export	2	38	0.299334	Hel25E,edl
GO:0051297	biological	centrosome organization	5	122	0.30036	Lam,His2A:CG31618,BBS4,Rcd1,Klp67A
GO:0043486	biological	histone exchange	1	7	0.301564	snky
GO:0015277	molecular	kainate selective glutamate receptor activity	1	9	0.301609	GluRIIB
GO:0048871	biological	multicellular organismal homeostasis	1	5	0.30171	tim
GO:0031347	biological	regulation of defense response	3	47	0.301893	Myd88,PGRP-LC,Tollo
GO:0009648	biological	photoperiodism	1	7	0.30192	tim
GO:0048935	biological	peripheral nervous system neuron development	1	6	0.302249	Tollo
GO:0006171	biological	cAMP biosynthetic process	1	6	0.302756	Ac3
GO:0000902	biological	cell morphogenesis	7	106	0.303537	Arpc2,ik2,Shroom,msn,fry,Mob2
GO:0030120	cellular	vesicle coat	1	14	0.304306	sec24
GO:0071407	biological	cellular response to organic cyclic compound	3	38	0.30447	Hr38,Hr51,Sgs3
GO:0005214	molecular	structural constituent of chitin-based cuticle	4	139	0.305035	Cpr50Cb,Cpr66D,Tb,TwdlQ
GO:0008020	molecular	G-protein coupled photoreceptor activity	1	8	0.305994	Rh7
GO:1901069	biological	guanosine-containing compound catabolic process	3	53	0.306067	Sep1,CG40005,cta,CG30158
GO:0016504	molecular	peptidase activator activity	1	10	0.306081	CG30116
GO:0006582	biological	melanin metabolic process	3	49	0.306151	dia,egr,Shc
GO:0006817	biological	phosphate ion transport	1	10	0.306288	Picot
GO:0051635	molecular	bacterial cell surface binding	1	13	0.30633	PGRP-LC
GO:0008745	molecular	N-acetylmuramoyl-L-alanine amidase activity	1	13	0.306623	PGRP-LC,PGRP-LF
GO:0048260	biological	positive regulation of receptor-mediated endocytosis	1	6	0.306799	comm
GO:0015918	biological	sterol transport	1	11	0.306941	Npc1b
GO:0031645	biological	negative regulation of neurological system process	1	6	0.307565	egr
GO:0050805	biological	negative regulation of synaptic transmission	1	6	0.307565	egr
GO:0051970	biological	negative regulation of transmission of nerve impulse	1	6	0.307565	egr
GO:0006026	biological	aminoglycan catabolic process	2	31	0.307882	Cht3,PGRP-LC,PGRP-LF
GO:0006730	biological	one-carbon metabolic process	1	15	0.308355	CG8665
GO:0016740	molecular	transferase activity	34	1042	0.308873	Pis,CG15450,CG3277,pgant2,ik2,vari,CG33511,CG33510,CG33509,CG9259,CG8665,CG2201,Dgk,sqa,Ntmt,san,bbc,ttv,RpI1,CG7544,Pkc53E,fj,GstE11,Hs3st-A,CG13937,Aprt,msn,UGP,CG34455,CG3967,app,CG4300,ste14,CG6498,sff,Pka-C3,CG32152,CG31102,CG31097,CG31288,CG13659,CG31370,CG31436,CG10550,CG31099,CG31380,Pka-C2,awd
GO:0003682	molecular	chromatin binding	5	112	0.309133	DIP1,tou,row,Pcl,ttk
GO:0007530	biological	sex determination	2	25	0.30919	ix,tra2
GO:0007267	biological	cell-cell signaling	18	307	0.309353	dnc,Lam,CG14011,Arpc2,CG31678,dtr,san,stj,blos1,CG43729,fj,dlt,alpha-Spec,Shab,CycA,caps,stv,Pgm,eIF2B-alpha
GO:0003995	molecular	acyl-CoA dehydrogenase activity	1	15	0.309638	CG6638
GO:0009143	biological	nucleoside triphosphate catabolic process	3	53	0.309685	Sep1,CG40005,cta,CG30158
GO:0009146	biological	purine nucleoside triphosphate catabolic process	3	53	0.309685	Sep1,CG40005,cta,CG30158
GO:0009203	biological	ribonucleoside triphosphate catabolic process	3	53	0.309685	Sep1,CG40005,cta,CG30158
GO:0009207	biological	purine ribonucleoside triphosphate catabolic process	3	53	0.309685	Sep1,CG40005,cta,CG30158
GO:0045475	biological	locomotor rhythm	4	45	0.309687	dnc,disco,tim,Ac3
GO:0035011	biological	melanotic encapsulation of foreign target	2	26	0.309805	dia,Shc
GO:0044463	cellular	cell projection part	6	90	0.310251	CG40005,cta,trpl,Prosap,Arr2,orb2
GO:0015651	molecular	quaternary ammonium group transmembrane transporter activity	1	11	0.310499	CG3790
GO:0043085	biological	positive regulation of catalytic activity	4	65	0.310858	ik2,msn,fry,RasGAP1
GO:0046693	biological	sperm storage	1	7	0.311013	lobo
GO:0016933	molecular	extracellular-glycine-gated ion channel activity	1	7	0.311625	CG11340
GO:0042810	biological	pheromone metabolic process	1	9	0.311681	Fad2
GO:0010741	biological	negative regulation of intracellular protein kinase cascade	2	26	0.311749	L,PGRP-LF
GO:0044770	biological	cell cycle phase transition	2	23	0.312326	dally,CycA
GO:1901214	biological	regulation of neuron death	2	23	0.31284	Drep-2,Naam
GO:0006937	biological	regulation of muscle contraction	1	5	0.31353	DmsR-2,DmsR-1
GO:0090257	biological	regulation of muscle system process	1	5	0.31353	DmsR-2,DmsR-1
GO:0008152	biological	metabolic process	90	4072	0.313661	dnc,CG9240,Pis,CG8184,CG9059,CG15450,Sep1,waw,slgA,Cyp6t1,CG14476,Cda4,CG3277,pgant2,CG2772,Hel25E,Oscillin,hgo,Gyc32E,Mal-B1,Mal-B2,Pde1c,Nf-YB,ik2,dia,Pomp,CG9331,CG8665,CG2201,Ac3,Cul-2,RpL5,lt,CG40005,cta,Cht3,CG30158,Cyp9b1,Cyp9b2,cn,Dgk,Cyp4p2,Cyp4p1,Cyp4p3,Uba1,CG30002,sqa,Ntmt,egr,Cyp12d1-p,Cyp12d1-d,lambdaTry,kappaTry,zetaTry,thetaTry,alphaTry,epsilonTry,betaTry,gammaTry,CG30031,CG30025,…
GO:0006379	biological	mRNA cleavage	1	15	0.314173	CstF-50
GO:0046933	molecular	proton-transporting ATP synthase activity, rotational mechanism	1	12	0.314777	CG17300
GO:0006195	biological	purine nucleotide catabolic process	3	54	0.315289	Sep1,CG40005,cta,CG30158
GO:0009154	biological	purine ribonucleotide catabolic process	3	54	0.315289	Sep1,CG40005,cta,CG30158
GO:0009261	biological	ribonucleotide catabolic process	3	54	0.315289	Sep1,CG40005,cta,CG30158
GO:0035277	biological	spiracle morphogenesis, open tracheal system	3	18	0.315724	en,wash,Oaz
GO:0000086	biological	G2/M transition of mitotic cell cycle	1	8	0.316636	CycA
GO:0043233	cellular	organelle lumen	3	68	0.316963	slgA,CG6638,CG11267
GO:0070013	cellular	intracellular organelle lumen	3	68	0.316963	slgA,CG6638,CG11267
GO:0016765	molecular	transferase activity, transferring alkyl or aryl (other than methyl) groups	2	61	0.317309	GstE11,CG4300
GO:0008320	molecular	protein transmembrane transporter activity	2	35	0.317441	CG1724,CG8860
GO:0022884	molecular	macromolecule transmembrane transporter activity	2	35	0.317441	CG1724,CG8860
GO:0044450	cellular	microtubule organizing center part	2	38	0.317483	kat80,BBS4
GO:0009056	biological	catabolic process	16	459	0.31753	Sep1,slgA,hgo,CG8665,Cul-2,CG40005,cta,Cht3,CG30158,cn,sqa,Cyp6g1,CG8525,CG6638,PGRP-LC,PGRP-LF,CG11261,Pgm,Atg8b,Ald,Prosalpha3T
GO:0035073	biological	pupariation	1	11	0.318687	crc
GO:0019732	biological	antifungal humoral response	1	9	0.318825	Myd88
GO:0043484	biological	regulation of RNA splicing	4	67	0.318928	Hel25E,tra2,Psi,CG34362
GO:0045451	biological	pole plasm oskar mRNA localization	2	33	0.318961	spir,SmD3
GO:0031201	cellular	SNARE complex	1	11	0.319707	Syx13
GO:1901618	molecular	organic hydroxy compound transmembrane transporter activity	1	12	0.319745	CG3790
GO:0008407	biological	chaeta morphogenesis	4	45	0.320288	ik2,h,dally,fry
GO:0043112	biological	receptor metabolic process	1	7	0.320318	comm
GO:0000270	biological	peptidoglycan metabolic process	1	14	0.320321	PGRP-LC,PGRP-LF
GO:0006027	biological	glycosaminoglycan catabolic process	1	14	0.320321	PGRP-LC,PGRP-LF
GO:0009253	biological	peptidoglycan catabolic process	1	14	0.320321	PGRP-LC,PGRP-LF
GO:0042834	molecular	peptidoglycan binding	1	14	0.320321	PGRP-LC,PGRP-LF
GO:0021955	biological	central nervous system neuron axonogenesis	1	7	0.320675	en
GO:0004620	molecular	phospholipase activity	2	39	0.320823	CG10133,CG6296,CG6295
GO:0051656	biological	establishment of organelle localization	4	71	0.320886	Lam,cid,msn,Klp67A
GO:0031023	biological	microtubule organizing center organization	5	126	0.32148	Lam,His2A:CG31618,BBS4,Rcd1,Klp67A
GO:0015491	molecular	cation:cation antiporter activity	1	8	0.322232	Nhe2
GO:0006805	biological	xenobiotic metabolic process	1	13	0.322884	Cyp6g1
GO:0010181	molecular	FMN binding	1	11	0.324534	CREG
GO:0030288	cellular	outer membrane-bounded periplasmic space	1	8	0.32535	GluRIIB
GO:0042597	cellular	periplasmic space	1	8	0.32535	GluRIIB
GO:0030513	biological	positive regulation of BMP signaling pathway	1	6	0.325741	dally
GO:0050684	biological	regulation of mRNA processing	4	69	0.325856	Hel25E,tra2,Psi,CG34362
GO:0022409	biological	positive regulation of cell-cell adhesion	1	6	0.326265	Gbp
GO:0045785	biological	positive regulation of cell adhesion	1	6	0.326265	Gbp
GO:0035287	biological	head segmentation	2	12	0.326277	en,h
GO:0023052	biological	signaling	18	310	0.326461	dnc,Lam,CG14011,Arpc2,CG31678,dtr,san,stj,blos1,CG43729,fj,dlt,alpha-Spec,Shab,CycA,caps,stv,Pgm,eIF2B-alpha
GO:0044700	biological	single organism signaling	18	310	0.326461	dnc,Lam,CG14011,Arpc2,CG31678,dtr,san,stj,blos1,CG43729,fj,dlt,alpha-Spec,Shab,CycA,caps,stv,Pgm,eIF2B-alpha
GO:0048312	biological	intracellular distribution of mitochondria	1	4	0.326857	ttv
GO:0043167	molecular	ion binding	73	2284	0.327334	CG9281,disco,Sep1,waw,Cyp6t1,CG9663,CG3277,Hel25E,Gyc32E,salr,Mal-B1,Mal-B2,CG10631,sick,ik2,CG2617,Hr38,CG17493,lt,CG40005,cta,jing,CG30158,Cyp9b1,Cyp9b2,Dgk,Cyp4p2,Cyp4p1,Cyp4p3,Myd88,Uba1,sqa,CG18446,CG12744,sec24,Ndg,luna,Cyp12d1-p,Cyp12d1-d,san,tou,Cct5,EndoG,Cyp6g1,Cyp6g2,CG8520,Aats-asp,CG17385,Oaz,RpI1,row,Hr51,Pkc53E,Amy-p,Amy-d,Pcl,alpha-Spec,msn,CG43444,CG6638,dally,PGRP-LC,PGRP-LF,Klp…
GO:0007631	biological	feeding behavior	3	29	0.328315	dnc,klu,Acp70A
GO:0002252	biological	immune effector process	3	48	0.329154	dia,PGRP-LC,Shc
GO:0008298	biological	intracellular mRNA localization	3	61	0.329231	spir,SmD3,bic
GO:0044724	biological	single-organism carbohydrate catabolic process	2	39	0.329656	Pgm,Ald
GO:0005771	cellular	multivesicular body	1	7	0.329944	Snx16
GO:0004888	molecular	transmembrane signaling receptor activity	21	348	0.330758	Npc1b,Gr22f,Gr22e,GluRIIB,Gr39b,Gr47b,CG3814,Nmda1,Dh44-R1,unc-5,mthl4,mthl3,DmsR-2,DmsR-1,Or67b,CG33696,Ir68a,Rh7,GRHRII,Tollo,Toll-6,Lgr1,CG12290,Ptp99A,CG11318
GO:0051287	molecular	NAD binding	2	36	0.331174	CG9331,CG11913
GO:0015014	biological	heparan sulfate proteoglycan biosynthetic process, polysaccharide chain biosynthetic process	1	5	0.331286	ttv
GO:0044459	cellular	plasma membrane part	23	364	0.331608	Ca-alpha1T,RSG7,GluRIIB,vari,nrv3,CG40005,cta,trpl,KCNQ,CG3814,Nmda1,stj,alpha-Spec,Shab,dally,PGRP-LC,PGRP-LF,RasGAP1,GRHRII,Pde6,beat-IIa,CG34139,Osi23,CG11340,salt
GO:0046534	biological	positive regulation of photoreceptor cell differentiation	1	7	0.331687	RasGAP1
GO:0000791	cellular	euchromatin	1	15	0.332981	row
GO:0018991	biological	oviposition	1	13	0.333186	Acp70A
GO:0006351	biological	transcription, DNA-dependent	5	111	0.333419	Nf-YB,RpI1,mrn,MED10,Brf
GO:0006821	biological	chloride transport	1	8	0.333893	Ncc69
GO:0006536	biological	glutamate metabolic process	1	10	0.334252	slgA
GO:0005575	cellular	cellular_component	168	8236	0.334603	rg,CG42749,Vsx2,Vsx1,Ca-alpha1T,CG9240,Pis,CG9281,CG8184,disco,CG12507,kat80,RSG7,CG9059,CG43996,CG43997,shakB,Npc1b,CG1724,Sep1,bbx,slgA,Ir20a,Cyp6t1,CG14476,DIP1,CG14621,CG17600,Cda4,Gr22f,Gr22e,CG9663,CG15406,pgant2,tim,Hel25E,Lam,GluRIIB,Gyc32E,salr,CG43681,CG6488,spz4,Vha100-5,Pde1c,Nf-YB,CG10631,sick,CG13970,CG10651,spir,Arpc2,CG34007,CG31677,CG17472,CG31680,ik2,Cen,Hr38,CG9317,dia,cad,Pomp…
GO:0035262	biological	gonad morphogenesis	1	6	0.334619	Lam
GO:0019901	molecular	protein kinase binding	2	27	0.334873	Cdc37,CycA
GO:0009084	biological	glutamine family amino acid biosynthetic process	1	13	0.335394	slgA
GO:0097106	biological	postsynaptic density organization	1	2	0.336449	Prosap
GO:0006885	biological	regulation of pH	1	11	0.336719	Nhe2
GO:0055067	biological	monovalent inorganic cation homeostasis	1	11	0.336719	Nhe2
GO:0072528	biological	pyrimidine-containing compound biosynthetic process	1	15	0.336866	awd
GO:0050662	molecular	coenzyme binding	5	129	0.337686	CG9331,CG6638,CREG,CG11913,CG6142
GO:0070727	biological	cellular macromolecule localization	4	79	0.337775	Lam,spir,SmD3,bic
GO:0030018	cellular	Z disc	2	23	0.338782	stv,Ald
GO:0010927	biological	cellular component assembly involved in morphogenesis	4	91	0.339348	CG17599,nompB,BBS4,Pxd
GO:0015301	molecular	anion:anion antiporter activity	1	8	0.339424	CG14621
GO:0051018	molecular	protein kinase A binding	1	4	0.339634	rg
GO:0003712	molecular	transcription cofactor activity	5	104	0.339646	crc,ix,Dip3,MED10,osa
GO:0048073	biological	regulation of eye pigmentation	1	5	0.3397	Notum
GO:0048076	biological	regulation of compound eye pigmentation	1	5	0.3397	Notum
GO:0003707	molecular	steroid hormone receptor activity	2	20	0.339991	Hr38,Hr51
GO:0008236	molecular	serine-type peptidase activity	9	299	0.340303	CG9240,CG9059,CG30002,lambdaTry,kappaTry,zetaTry,thetaTry,alphaTry,epsilonTry,betaTry,gammaTry,CG30031,CG30025,deltaTry,iotaTry,CG10764,stv,CG4815,CG9997,CG14061,CG34295,Jon99Ciii
GO:0016482	biological	cytoplasmic transport	7	180	0.340324	CG1724,tim,Hel25E,sec24,edl,Pex7,l(3)72Dh
GO:0005605	cellular	basal lamina	1	5	0.340341	LanB2
GO:0030234	molecular	enzyme regulator activity	16	376	0.340556	RSG7,Pde1c,Spn42Dd,Spn42De,Spn43Aa,Oda,Ef1beta,CG15611,Spn53F,Spn55B,CG30116,Cdc37,msn,RasGAP1,CycA,mrn,RhoGAP71E,sds22,eIF2B-alpha
GO:0044238	biological	primary metabolic process	76	3191	0.340602	dnc,CG9240,Pis,CG8184,CG9059,Sep1,waw,slgA,CG14476,Cda4,CG3277,pgant2,CG2772,Hel25E,Oscillin,hgo,Gyc32E,Mal-B1,Mal-B2,Pde1c,Nf-YB,ik2,Pomp,CG8665,CG2201,Ac3,Cul-2,RpL5,lt,CG40005,cta,Cht3,CG30158,cn,Dgk,Uba1,CG30002,sqa,Ntmt,lambdaTry,kappaTry,zetaTry,thetaTry,alphaTry,epsilonTry,betaTry,gammaTry,CG30031,CG30025,deltaTry,iotaTry,Prp8,SmD3,Cct5,EndoG,SmF,CG8525,Aats-asp,bbc,CG10104,ttv,RpI1,tra2,S…
GO:0051231	biological	spindle elongation	3	79	0.340828	Pomp,cid,Klp67A
GO:0017048	molecular	Rho GTPase binding	1	9	0.340989	dia
GO:0042327	biological	positive regulation of phosphorylation	2	30	0.341056	msn,fry
GO:0006458	biological	'de novo' protein folding	1	12	0.34181	CG11267
GO:0051299	biological	centrosome separation	1	12	0.342306	Klp67A
GO:0007306	biological	eggshell chorion assembly	1	19	0.342502	Pxd
GO:0045841	biological	negative regulation of mitotic metaphase/anaphase transition	1	14	0.342579	CycA
GO:0042558	biological	pteridine-containing compound metabolic process	1	16	0.344187	CG8665
GO:0008812	molecular	choline dehydrogenase activity	1	15	0.344266	CG6142
GO:0017171	molecular	serine hydrolase activity	9	301	0.346077	CG9240,CG9059,CG30002,lambdaTry,kappaTry,zetaTry,thetaTry,alphaTry,epsilonTry,betaTry,gammaTry,CG30031,CG30025,deltaTry,iotaTry,CG10764,stv,CG4815,CG9997,CG14061,CG34295,Jon99Ciii
GO:0032934	molecular	sterol binding	1	18	0.34626	CG1513
GO:0043178	molecular	alcohol binding	1	18	0.34626	CG1513
GO:0016405	molecular	CoA-ligase activity	1	13	0.346867	CG8834
GO:0016878	molecular	acid-thiol ligase activity	1	13	0.346867	CG8834
GO:0016323	cellular	basolateral plasma membrane	2	17	0.34705	alpha-Spec,salt
GO:0016063	biological	rhodopsin biosynthetic process	1	9	0.34706	Cnx99A
GO:0044743	biological	intracellular protein transmembrane import	1	13	0.347096	Pex7
GO:0032350	biological	regulation of hormone metabolic process	1	5	0.347716	Acp70A
GO:0006721	biological	terpenoid metabolic process	1	11	0.348026	Acp70A
GO:0045017	biological	glycerolipid biosynthetic process	2	33	0.348388	CG2201,Dgk
GO:0015698	biological	inorganic anion transport	2	30	0.348617	Picot,Ncc69
GO:0006109	biological	regulation of carbohydrate metabolic process	1	5	0.349116	Tollo
GO:0010675	biological	regulation of cellular carbohydrate metabolic process	1	5	0.349116	Tollo
GO:0023021	biological	termination of signal transduction	1	10	0.34916	RSG7
GO:0038032	biological	termination of G-protein coupled receptor signaling pathway	1	10	0.34916	RSG7
GO:0045744	biological	negative regulation of G-protein coupled receptor protein signaling pathway	1	10	0.34916	RSG7
GO:0048488	biological	synaptic vesicle endocytosis	2	30	0.349355	stj,ttv
GO:0030117	cellular	membrane coat	1	16	0.349678	sec24
GO:0005227	molecular	calcium activated cation channel activity	1	3	0.350026	CG42732
GO:0015269	molecular	calcium-activated potassium channel activity	1	3	0.350026	CG42732
GO:0005829	cellular	cytosol	5	133	0.351113	Ef1beta,Pgm,CG3590,eIF2B-alpha,CG1340
GO:0007379	biological	segment specification	4	41	0.351487	cad,jing,osa,dan
GO:0044444	cellular	cytoplasmic part	50	1795	0.351792	CG9240,kat80,CG1724,Sep1,slgA,CG14476,pgant2,Lam,CG6488,Vha100-5,spir,ik2,dia,His2B:CG17949,His2A:CG31618,CG17018,RpL5,sec24,Cyp12d1-p,Cyp12d1-d,BBS4,Cct5,EndoG,CG8860,wash,bic,Shroom,ttv,blos1,Ef1beta,Snx16,alpha-Spec,msn,CG6638,Arr2,Pex7,CG4447,fry,Fad2,CycA,Lsp2,app,CG11267,mRpL20,ste14,Syx13,CG17300,snky,stv,comm,Pgm,SsRbeta,CG3590,sds22,Atg8b,CG11913,Ald,Cnx99A,Cog7,eIF2B-alpha,aralar1,tmod,…
GO:0045035	biological	sensory organ precursor cell division	1	10	0.352452	ik2
GO:0008017	molecular	microtubule binding	4	73	0.35292	kat80,spir,alpha-Spec,awd
GO:0016209	molecular	antioxidant activity	2	38	0.354128	Pxd,Pxt
GO:0051924	biological	regulation of calcium ion transport	1	7	0.355983	Cnx99A
GO:0009794	biological	regulation of mitotic cell cycle, embryonic	1	9	0.356766	CycA
GO:0071704	biological	organic substance metabolic process	80	3462	0.357172	dnc,CG9240,Pis,CG8184,CG9059,Sep1,waw,slgA,CG14476,Cda4,CG3277,pgant2,CG2772,Hel25E,Oscillin,hgo,Gyc32E,Mal-B1,Mal-B2,Pde1c,Nf-YB,ik2,dia,Pomp,CG8665,CG2201,Ac3,Cul-2,RpL5,lt,CG40005,cta,Cht3,CG30158,cn,Dgk,Uba1,CG30002,sqa,Ntmt,egr,lambdaTry,kappaTry,zetaTry,thetaTry,alphaTry,epsilonTry,betaTry,gammaTry,CG30031,CG30025,deltaTry,iotaTry,Prp8,SmD3,Cct5,EndoG,SmF,CG8525,Aats-asp,bbc,CG10104,ttv,RpI…
GO:0005184	molecular	neuropeptide hormone activity	2	35	0.357176	Dh44-R1,capa
GO:0030594	molecular	neurotransmitter receptor activity	5	53	0.357386	Dh44-R1,DmsR-2,DmsR-1,CG33696,GRHRII,Lgr1
GO:0051310	biological	metaphase plate congression	1	16	0.358872	cid
GO:0016310	biological	phosphorylation	14	289	0.359061	CG3277,ik2,CG2201,Dgk,sqa,Pkc53E,msn,Hsp67Bc,CG10426,CG6498,sff,Pka-C3,Pka-C2,awd
GO:0019829	molecular	cation-transporting ATPase activity	3	59	0.359568	Vha100-5,nrv3,CG17300
GO:0042625	molecular	ATPase activity, coupled to transmembrane movement of ions	3	59	0.359568	Vha100-5,nrv3,CG17300
GO:0046154	biological	rhodopsin metabolic process	1	10	0.35992	Cnx99A
GO:0005977	biological	glycogen metabolic process	1	10	0.360453	Pgm
GO:0006073	biological	cellular glucan metabolic process	1	10	0.360453	Pgm
GO:0006112	biological	energy reserve metabolic process	1	10	0.360453	Pgm
GO:0044042	biological	glucan metabolic process	1	10	0.360453	Pgm
GO:0031941	cellular	filamentous actin	1	8	0.361335	wash
GO:0060071	biological	Wnt receptor signaling pathway, planar cell polarity pathway	1	6	0.36136	fj
GO:0045666	biological	positive regulation of neuron differentiation	1	8	0.362767	RasGAP1
GO:0001105	molecular	RNA polymerase II transcription coactivator activity	1	8	0.362778	crc
GO:0001190	molecular	RNA polymerase II transcription factor binding transcription factor activity involved in positive regulation of transcription	1	8	0.362778	crc
GO:0042302	molecular	structural constituent of cuticle	4	146	0.362816	Cpr50Cb,Cpr66D,Tb,TwdlQ
GO:0048069	biological	eye pigmentation	1	13	0.363485	cn
GO:0048072	biological	compound eye pigmentation	1	13	0.363485	cn
GO:0016646	molecular	oxidoreductase activity, acting on the CH-NH group of donors, NAD or NADP as acceptor	1	13	0.363645	CG8665
GO:0016810	molecular	hydrolase activity, acting on carbon-nitrogen (but not peptide) bonds	4	93	0.363744	Cda4,Cda9,PGRP-LC,PGRP-LF,Naam
GO:0043044	biological	ATP-dependent chromatin remodeling	1	11	0.36396	snky
GO:0002788	biological	regulation of antifungal peptide production	1	9	0.364479	Myd88
GO:1900150	biological	regulation of defense response to fungus	1	9	0.364479	Myd88
GO:0000164	cellular	protein phosphatase type 1 complex	1	12	0.364785	sds22
GO:0046983	molecular	protein dimerization activity	11	294	0.366158	tim,CG14014,Nf-YB,Mio,crc,dimm,His2B:CG33910,His4:CG33909,His3:CG33803,His2B:CG17949,His2A:CG31618,His4:CG31611,His3:CG31613,His2B:CG33908,His4:CG33907,His3:CG33806,His2B:CG33906,His2A:CG33808,His4:CG33905,His3:CG33809,His2B:CG33904,His4:CG33903,His3:CG33812,His2B:CG33902,His2A:CG33814,His4:CG33901,His3:CG33815,His2B:CG33900,His2A:CG33817,His4:CG33899,His3:CG33818,His2B:CG33898,His2A:CG33820,His4…
GO:0006897	biological	endocytosis	5	97	0.366726	lt,stj,ttv,PGRP-LC,comm
GO:0006814	biological	sodium ion transport	3	56	0.36711	ppk13,Nhe2,nrv3,Nach
GO:0032989	biological	cellular component morphogenesis	20	369	0.367676	Arpc2,ik2,Lamp1,CG42732,san,en,Shroom,Hr51,msn,Shab,dally,fry,Mob2,CG4328,comm,fax,Brf,GluClalpha,ttk
GO:0009408	biological	response to heat	3	82	0.368736	Hsf,CG12020,Hsp67Bc,Hsp67Bb,Hsp22,CG4461,Hsp26
GO:0040003	biological	chitin-based cuticle development	4	76	0.368804	Lam,Tb,TwdlQ,ttk
GO:0008076	cellular	voltage-gated potassium channel complex	2	13	0.369248	KCNQ,Shab
GO:0034705	cellular	potassium channel complex	2	13	0.369248	KCNQ,Shab
GO:0048259	biological	regulation of receptor-mediated endocytosis	1	8	0.369864	comm
GO:0048104	biological	establishment of body hair or bristle planar orientation	1	6	0.369901	app
GO:0008289	molecular	lipid binding	10	196	0.372628	CheB38b,CheB38a,CheB38c,Myd88,CG1513,san,CG11807,CG43729,Pkc53E,Snx16,RasGAP1,CG11534
GO:0008284	biological	positive regulation of cell proliferation	4	47	0.37316	Vsx1,cad,klu,CG10738
GO:0019094	biological	pole plasm mRNA localization	2	39	0.373268	spir,SmD3
GO:0005720	cellular	nuclear heterochromatin	1	10	0.373347	Su(var)2-HP2
GO:0005231	molecular	excitatory extracellular ligand-gated ion channel activity	4	52	0.373976	GluRIIB,Ir68a,GluClalpha,CG11340
GO:0035098	cellular	ESC/E(Z) complex	1	9	0.374049	jing
GO:0001508	biological	regulation of action potential	1	3	0.3753	Shab
GO:0009059	biological	macromolecule biosynthetic process	15	480	0.375586	waw,Nf-YB,RpL5,EndoG,ttv,RpI1,Ef1beta,CG4447,TfIIEalpha,CG4300,mRpL20,mrn,Pgm,MED10,Brf,Ef1alpha100E
GO:0044087	biological	regulation of cellular component biogenesis	8	150	0.376054	spir,Arpc2,dia,Cul-2,wash,bic,stj,Snx16
GO:0006152	biological	purine nucleoside catabolic process	3	62	0.37617	Sep1,CG40005,cta,CG30158
GO:0046130	biological	purine ribonucleoside catabolic process	3	62	0.37617	Sep1,CG40005,cta,CG30158
GO:0007243	biological	intracellular protein kinase cascade	3	51	0.376207	egr,Cdc37,msn
GO:0051213	molecular	dioxygenase activity	2	52	0.376625	hgo,CG32068
GO:0000276	cellular	mitochondrial proton-transporting ATP synthase complex, coupling factor F(o)	1	12	0.376685	CG17300
GO:0045263	cellular	proton-transporting ATP synthase complex, coupling factor F(o)	1	12	0.376685	CG17300
GO:0009308	biological	amine metabolic process	2	35	0.376765	cn,CG4300
GO:0030317	biological	sperm motility	1	10	0.377003	lobo
GO:0051607	biological	defense response to virus	1	12	0.377088	PGRP-LC
GO:0006631	biological	fatty acid metabolic process	2	50	0.377211	Fad2,Pxt
GO:0006487	biological	protein N-linked glycosylation	1	12	0.377763	sff
GO:0004697	molecular	protein kinase C activity	1	7	0.378808	Pkc53E
GO:0034645	biological	cellular macromolecule biosynthetic process	13	417	0.379058	waw,Nf-YB,RpL5,EndoG,ttv,RpI1,Ef1beta,CG4447,mRpL20,mrn,Pgm,MED10,Brf,Ef1alpha100E
GO:0005794	cellular	Golgi apparatus	4	85	0.379145	ttv,alpha-Spec,comm,Cog7
GO:0032956	biological	regulation of actin cytoskeleton organization	3	41	0.37943	spir,Arpc2,wash
GO:0032970	biological	regulation of actin filament-based process	3	41	0.37943	spir,Arpc2,wash
GO:0044212	molecular	transcription regulatory region DNA binding	7	94	0.379848	Hr38,cad,crc,en,h,Brf,ttk
GO:0072523	biological	purine-containing compound catabolic process	3	63	0.379904	Sep1,CG40005,cta,CG30158
GO:0051240	biological	positive regulation of multicellular organismal process	3	49	0.380831	GluRIIB,alpha-Spec,RasGAP1
GO:0045924	biological	regulation of female receptivity	2	21	0.381591	Acp70A,CG9997
GO:0009164	biological	nucleoside catabolic process	3	65	0.381764	Sep1,CG40005,cta,CG30158
GO:0042454	biological	ribonucleoside catabolic process	3	65	0.381764	Sep1,CG40005,cta,CG30158
GO:0009309	biological	amine biosynthetic process	1	12	0.3818	CG4300
GO:0045211	cellular	postsynaptic membrane	3	31	0.381902	GluRIIB,GluClalpha,CG11340
GO:0045176	biological	apical protein localization	1	9	0.382005	egr
GO:0005272	molecular	sodium channel activity	2	34	0.382261	ppk13,Nach
GO:0065003	biological	macromolecular complex assembly	8	327	0.382281	dia,His1:CG33801,His2B:CG33910,His4:CG33909,His3:CG33803,His1:CG31617,His2B:CG17949,His2A:CG31618,His4:CG31611,His3:CG31613,His1:CG33804,His2B:CG33908,His4:CG33907,His3:CG33806,His1:CG33807,His2B:CG33906,His2A:CG33808,His4:CG33905,His3:CG33809,His1:CG33810,His2B:CG33904,His4:CG33903,His3:CG33812,His1:CG33813,His2B:CG33902,His2A:CG33814,His4:CG33901,His3:CG33815,His1:CG33816,His2B:CG33900,His2A:CG…
GO:0010562	biological	positive regulation of phosphorus metabolic process	2	33	0.382289	msn,fry
GO:0045937	biological	positive regulation of phosphate metabolic process	2	33	0.382289	msn,fry
GO:0004871	molecular	signal transducer activity	27	475	0.383833	RSG7,shakB,Npc1b,Gr22f,Gr22e,GluRIIB,Hr38,Gr39b,CG40005,cta,Gr47b,CG3814,Nmda1,Dh44-R1,Hr51,unc-5,mthl4,mthl3,DmsR-2,DmsR-1,msn,PGRP-LC,Or67b,CG33696,Ir68a,Rh7,GRHRII,Tollo,Toll-6,Lgr1,CG12290,Ptp99A,CG11318
GO:0060089	molecular	molecular transducer activity	27	475	0.383833	RSG7,shakB,Npc1b,Gr22f,Gr22e,GluRIIB,Hr38,Gr39b,CG40005,cta,Gr47b,CG3814,Nmda1,Dh44-R1,Hr51,unc-5,mthl4,mthl3,DmsR-2,DmsR-1,msn,PGRP-LC,Or67b,CG33696,Ir68a,Rh7,GRHRII,Tollo,Toll-6,Lgr1,CG12290,Ptp99A,CG11318
GO:0009069	biological	serine family amino acid metabolic process	1	18	0.383839	aay
GO:0015631	molecular	tubulin binding	4	79	0.384101	kat80,spir,alpha-Spec,awd
GO:0044422	cellular	organelle part	52	2271	0.38461	CG9240,kat80,CG1724,Sep1,slgA,CG14476,DIP1,pgant2,Hel25E,Lam,CG6488,Vha100-5,Nf-YB,Arpc2,Cen,dia,His1:CG33801,His2B:CG33910,His4:CG33909,His3:CG33803,His1:CG31617,His2B:CG17949,His2A:CG31618,His4:CG31611,His3:CG31613,His1:CG33804,His2B:CG33908,His4:CG33907,His3:CG33806,His1:CG33807,His2B:CG33906,His2A:CG33808,His4:CG33905,His3:CG33809,His1:CG33810,His2B:CG33904,His4:CG33903,His3:CG33812,His1:CG33…
GO:0001102	molecular	RNA polymerase II activating transcription factor binding	1	5	0.385082	crc
GO:0007316	biological	pole plasm RNA localization	2	40	0.385382	spir,SmD3
GO:1901988	biological	negative regulation of cell cycle phase transition	1	17	0.385407	CycA
GO:1901991	biological	negative regulation of mitotic cell cycle phase transition	1	17	0.385407	CycA
GO:0046670	biological	positive regulation of retinal cell programmed cell death	1	8	0.386952	klu
GO:0046672	biological	positive regulation of compound eye retinal cell programmed cell death	1	8	0.386952	klu
GO:0042043	molecular	neurexin family protein binding	1	5	0.387434	CG34139
GO:0007414	biological	axonal defasciculation	2	13	0.389221	beat-IIa,Ptp99A
GO:0045839	biological	negative regulation of mitosis	1	17	0.389684	CycA
GO:0051784	biological	negative regulation of nuclear division	1	17	0.389684	CycA
GO:0034483	molecular	heparan sulfate sulfotransferase activity	1	6	0.390488	Hs3st-A
GO:0004190	molecular	aspartic-type endopeptidase activity	1	17	0.390968	CG10104
GO:0070001	molecular	aspartic-type peptidase activity	1	17	0.390968	CG10104
GO:0042127	biological	regulation of cell proliferation	9	142	0.391663	Vsx1,cad,Pkc53E,CG10764,dlt,klu,app,CG10738,sds22
GO:0050699	molecular	WW domain binding	1	3	0.391752	comm
GO:0007274	biological	neuromuscular synaptic transmission	3	38	0.391798	stj,blos1,alpha-Spec
GO:0005743	cellular	mitochondrial inner membrane	2	54	0.39193	EndoG,aralar1
GO:0019900	molecular	kinase binding	2	33	0.392267	Cdc37,CycA
GO:0007031	biological	peroxisome organization	1	17	0.392448	Pex7
GO:0008057	biological	eye pigment granule organization	1	10	0.392478	blos1
GO:0006913	biological	nucleocytoplasmic transport	3	77	0.393062	tim,Hel25E,edl
GO:0051169	biological	nuclear transport	3	77	0.393062	tim,Hel25E,edl
GO:0032027	molecular	myosin light chain binding	1	14	0.393598	igl
GO:0030178	biological	negative regulation of Wnt receptor signaling pathway	2	25	0.394438	L,Notum
GO:0004872	molecular	receptor activity	27	452	0.394692	shakB,Npc1b,Gr22f,Gr22e,GluRIIB,Gyc32E,Hr38,Gr39b,Gr47b,CG3814,Nmda1,Dh44-R1,Hr51,unc-5,mthl4,mthl3,DmsR-2,DmsR-1,PGRP-LC,Or67b,CG33696,Ir68a,Rh7,GRHRII,CG10738,Tollo,Toll-6,Lgr1,CG34139,CG12290,Ptp99A,CG11318
GO:0000975	molecular	regulatory region DNA binding	7	95	0.395106	Hr38,cad,crc,en,h,Brf,ttk
GO:0001067	molecular	regulatory region nucleic acid binding	7	95	0.395106	Hr38,cad,crc,en,h,Brf,ttk
GO:0043169	molecular	cation binding	51	1410	0.395892	disco,Cyp6t1,salr,Mal-B1,Mal-B2,CG10631,CG2617,Hr38,CG17493,lt,jing,Cyp9b1,Cyp9b2,Dgk,Cyp4p2,Cyp4p1,Cyp4p3,CG18446,CG12744,sec24,Ndg,luna,Cyp12d1-p,Cyp12d1-d,tou,EndoG,Cyp6g1,Cyp6g2,CG17385,Oaz,RpI1,row,Hr51,Pkc53E,Amy-p,Amy-d,Pcl,alpha-Spec,CG43444,PGRP-LC,PGRP-LF,aay,CG8003,klu,Fad2,CG7512,CG11534,app,CG4328,CG32105,CG14117,MICAL-like,snky,CG6498,Pgm,Pxd,Brf,Naam,CG4662,MCO3,CG6036,Cnx99A,CG312…
GO:0070828	biological	heterochromatin organization	1	18	0.396982	Su(var)2-HP2
GO:0006403	biological	RNA localization	3	63	0.397109	spir,SmD3,bic
GO:0051707	biological	response to other organism	8	192	0.397195	sick,Spn42Dd,Myd88,cbx,egr,Hsf,PGRP-LC,Tollo
GO:0006979	biological	response to oxidative stress	4	85	0.397262	Hsp22,Pxd,Pxt,Naam
GO:0000151	cellular	ubiquitin ligase complex	2	52	0.397702	Cul-2,CG11261
GO:0060571	biological	morphogenesis of an epithelial fold	1	8	0.397738	cta
GO:0009615	biological	response to virus	1	13	0.397857	PGRP-LC
GO:0051179	biological	localization	10	193	0.397897	rg,Lam,spir,dia,Uba1,egr,SmD3,EndoG,bic,ttv,trp
GO:0048042	biological	regulation of post-mating oviposition	1	12	0.398382	Acp70A
GO:0019239	molecular	deaminase activity	1	19	0.398391	Oscillin
GO:0031974	cellular	membrane-enclosed lumen	3	77	0.39842	slgA,CG6638,CG11267
GO:0001673	cellular	male germ cell nucleus	1	11	0.398642	Prosalpha3T
GO:0004385	molecular	guanylate kinase activity	1	7	0.399712	vari
GO:0005217	molecular	intracellular ligand-gated ion channel activity	1	9	0.399948	trp
GO:0035041	biological	sperm chromatin decondensation	1	3	0.400601	snky
GO:0006914	biological	autophagy	2	27	0.400807	sqa,Atg8b
GO:0007059	biological	chromosome segregation	4	99	0.401707	cid,Klp67A,RasGAP1,CycA
GO:0007166	biological	cell surface receptor signaling pathway	27	497	0.402086	spz4,CG40005,cta,Dgk,Myd88,Dh44-R1,L,ttv,fus,Gbp,mthl4,mthl3,fj,Cdc37,DmsR-2,DmsR-1,dally,PGRP-LC,PGRP-LF,Shc,CG33696,RasGAP1,Rh7,GRHRII,Tollo,Notum,l(3)72Dh,osa,Lgr1,CG12290,capa,trp,CG11318
GO:0016887	molecular	ATPase activity	12	317	0.402679	CG9281,CG9663,Hel25E,Vha100-5,nrv3,Cct5,CG8520,CG17300,CG7276,mrn,CG31213,CG33970
GO:0006461	biological	protein complex assembly	6	142	0.403205	dia,cid,Shab,Klp67A,l(3)72Do,CG1890
GO:0005700	cellular	polytene chromosome	4	96	0.404288	Hel25E,Su(var)2-HP2,Hsf,ttk
GO:0048522	biological	positive regulation of cellular process	32	645	0.404653	Vsx1,disco,Sep1,GluRIIB,spir,Arpc2,cad,Pomp,crc,dimm,Myd88,sqa,egr,tou,wash,Fs,Gbp,Snx16,Dip3,Hsf,alpha-Spec,msn,dally,PGRP-LC,fry,RasGAP1,klu,TfIIEalpha,CG10960,CG10738,Tollo,comm,Brf,osa,ttk,nero
GO:0071902	biological	positive regulation of protein serine/threonine kinase activity	1	12	0.40497	msn
GO:0004879	molecular	ligand-activated sequence-specific DNA binding RNA polymerase II transcription factor activity	2	22	0.405533	Hr38,Hr51
GO:0009755	biological	hormone-mediated signaling pathway	2	22	0.405806	Hr38,Hr51
GO:0000793	cellular	condensed chromosome	1	11	0.406796	Su(var)2-HP2
GO:0051235	biological	maintenance of location	3	56	0.407202	dia,Klp67A,SsRbeta
GO:0035567	biological	non-canonical Wnt receptor signaling pathway	1	8	0.407429	fj
GO:0050908	biological	detection of light stimulus involved in visual perception	1	7	0.407529	trp
GO:0016052	biological	carbohydrate catabolic process	2	42	0.407834	Pgm,Ald
GO:0016787	molecular	hydrolase activity	50	1833	0.408104	dnc,CG8128,CG9240,CG9281,CG9059,Sep1,waw,CG14476,Cda4,CG9663,CG2772,CG14015,Hel25E,Vha100-5,Mal-B1,Mal-B2,Pde1c,sick,nrv3,CG40005,cta,Cht3,CG30158,CG30002,BBS4,lambdaTry,kappaTry,zetaTry,thetaTry,alphaTry,epsilonTry,betaTry,gammaTry,CG30031,CG30025,deltaTry,iotaTry,Cct5,EndoG,CG8520,cid,CG10104,CG12869,CG6426,CG6421,CG6429,CG6435,Amy-p,Amy-d,Cda9,CG10764,PpY-55A,PGRP-LC,PGRP-LF,Klp67A,aay,CG3335,…
GO:0048098	biological	antennal joint development	1	4	0.408688	salr
GO:0040023	biological	establishment of nucleus localization	2	28	0.408999	Lam,msn
GO:0009607	biological	response to biotic stimulus	8	195	0.409035	sick,Spn42Dd,Myd88,cbx,egr,Hsf,PGRP-LC,Tollo
GO:0030133	cellular	transport vesicle	1	14	0.409836	sec24
GO:0007015	biological	actin filament organization	6	108	0.409987	spir,Arpc2,ik2,dia,sqa,wash
GO:0005744	cellular	mitochondrial inner membrane presequence translocase complex	1	19	0.410499	CG1724
GO:0043073	cellular	germ cell nucleus	1	12	0.410624	Prosalpha3T
GO:0044093	biological	positive regulation of molecular function	4	76	0.410809	ik2,msn,fry,RasGAP1
GO:0042398	biological	cellular modified amino acid biosynthetic process	1	21	0.410813	nero
GO:0051259	biological	protein oligomerization	2	26	0.412121	Shab,l(3)72Do
GO:0042578	molecular	phosphoric ester hydrolase activity	9	206	0.412763	dnc,Pde1c,PpY-55A,aay,CG10426,CG10089,Pde6,CG6036,Ptp99A
GO:0007254	biological	JNK cascade	2	27	0.412824	egr,msn
GO:0005496	molecular	steroid binding	1	20	0.413538	CG1513
GO:0004364	molecular	glutathione transferase activity	1	39	0.413765	GstE11
GO:0015980	biological	energy derivation by oxidation of organic compounds	1	13	0.414212	Pgm
GO:0007621	biological	negative regulation of female receptivity	1	9	0.414664	Acp70A
GO:0045434	biological	negative regulation of female receptivity, post-mating	1	9	0.414664	Acp70A
GO:0030031	biological	cell projection assembly	4	78	0.415678	CG17599,Arpc2,nompB,BBS4
GO:0032270	biological	positive regulation of cellular protein metabolic process	3	63	0.417071	Pomp,msn,fry
GO:0051247	biological	positive regulation of protein metabolic process	3	63	0.417071	Pomp,msn,fry
GO:1901658	biological	glycosyl compound catabolic process	3	69	0.417901	Sep1,CG40005,cta,CG30158
GO:0008299	biological	isoprenoid biosynthetic process	1	12	0.419123	Acp70A
GO:0003383	biological	apical constriction	1	12	0.419381	dia
GO:0070252	biological	actin-mediated cell contraction	1	12	0.419381	dia
GO:0005740	cellular	mitochondrial envelope	2	52	0.419988	CG9240,aralar1
GO:0042048	biological	olfactory behavior	7	97	0.420173	dnc,rg,Sip1,dlt,Mob2,CG14509,trp
GO:0006289	biological	nucleotide-excision repair	1	24	0.423555	mrn
GO:0046872	molecular	metal ion binding	50	1387	0.424454	disco,Cyp6t1,salr,CG10631,CG2617,Hr38,CG17493,lt,jing,Cyp9b1,Cyp9b2,Dgk,Cyp4p2,Cyp4p1,Cyp4p3,CG18446,CG12744,sec24,Ndg,luna,Cyp12d1-p,Cyp12d1-d,tou,EndoG,Cyp6g1,Cyp6g2,CG17385,Oaz,RpI1,row,Hr51,Pkc53E,Amy-d,Pcl,alpha-Spec,CG43444,PGRP-LC,PGRP-LF,aay,CG8003,klu,Fad2,CG7512,CG11534,app,CG4328,CG32105,CG14117,MICAL-like,snky,CG6498,Pgm,Pxd,Brf,Naam,CG4662,MCO3,CG6036,Cnx99A,CG31202,aralar1,ttk,awd
GO:0051649	biological	establishment of localization in cell	17	509	0.424518	CG1724,tim,Hel25E,Lam,dia,nompB,lt,sec24,CG8860,cid,edl,msn,Pex7,Klp67A,Syx13,l(3)72Dh,Cog7,aralar1
GO:0051403	biological	stress-activated MAPK cascade	2	28	0.42469	egr,msn
GO:0006944	biological	cellular membrane fusion	1	18	0.425261	stj
GO:0061025	biological	membrane fusion	1	18	0.425261	stj
GO:0016866	molecular	intramolecular transferase activity	1	19	0.427314	Pgm
GO:0072527	biological	pyrimidine-containing compound metabolic process	1	23	0.427799	awd
GO:0015298	molecular	solute:cation antiporter activity	1	11	0.428036	Nhe2
GO:0000079	biological	regulation of cyclin-dependent protein serine/threonine kinase activity	1	17	0.428764	CycA
GO:0007009	biological	plasma membrane organization	1	13	0.430295	alpha-Spec
GO:0000220	cellular	vacuolar proton-transporting V-type ATPase, V0 domain	1	16	0.430623	Vha100-5
GO:0009113	biological	purine nucleobase biosynthetic process	1	10	0.431413	Aprt
GO:0004536	molecular	deoxyribonuclease activity	1	24	0.431616	EndoG
GO:0007620	biological	copulation	1	7	0.432065	tim
GO:0051130	biological	positive regulation of cellular component organization	5	94	0.432104	spir,Arpc2,wash,Snx16,comm
GO:0004521	molecular	endoribonuclease activity	1	23	0.432359	EndoG
GO:0002251	biological	organ or tissue specific immune response	1	9	0.43238	Tollo
GO:0002385	biological	mucosal immune response	1	9	0.43238	Tollo
GO:0016538	molecular	cyclin-dependent protein serine/threonine kinase regulator activity	1	18	0.432625	CycA
GO:0007451	biological	dorsal/ventral lineage restriction, imaginal disc	1	7	0.432759	nero
GO:0042623	molecular	ATPase activity, coupled	11	285	0.432836	CG9281,CG9663,Hel25E,Vha100-5,nrv3,Cct5,CG17300,CG7276,mrn,CG31213,CG33970
GO:0001661	biological	conditioned taste aversion	1	3	0.432868	dnc
GO:0008080	molecular	N-acetyltransferase activity	2	53	0.433623	san,CG3967
GO:0005515	molecular	protein binding	58	1532	0.434386	rg,kat80,I-3,Sep1,DIP1,tim,Lam,CG14014,spz4,Pde1c,Nf-YB,spir,Arpc2,ik2,Cen,dia,Mio,crc,dimm,His2B:CG33910,His4:CG33909,His3:CG33803,His2B:CG17949,His2A:CG31618,His4:CG31611,His3:CG31613,His2B:CG33908,His4:CG33907,His3:CG33806,His2B:CG33906,His2A:CG33808,His4:CG33905,His3:CG33809,His2B:CG33904,His4:CG33903,His3:CG33812,His2B:CG33902,His2A:CG33814,His4:CG33901,His3:CG33815,His2B:CG33900,His2A:CG338…
GO:0046854	biological	phosphatidylinositol phosphorylation	1	23	0.436281	CG10426
GO:0010876	biological	lipid localization	1	14	0.436333	Uba1
GO:0019915	biological	lipid storage	1	14	0.436333	Uba1
GO:0046914	molecular	transition metal ion binding	38	1077	0.437065	disco,Cyp6t1,salr,CG10631,CG2617,Hr38,lt,jing,Cyp9b1,Cyp9b2,Cyp4p2,Cyp4p1,Cyp4p3,CG18446,CG12744,sec24,luna,Cyp12d1-p,Cyp12d1-d,tou,Cyp6g1,Cyp6g2,CG17385,Oaz,RpI1,row,Hr51,Pkc53E,Pcl,CG43444,PGRP-LC,PGRP-LF,CG8003,klu,Fad2,CG7512,CG11534,app,CG4328,CG32105,CG14117,MICAL-like,snky,Pxd,Brf,MCO3,CG6036,ttk
GO:0051537	molecular	2 iron, 2 sulfur cluster binding	1	15	0.437197	Fdxh
GO:0007224	biological	smoothened signaling pathway	2	30	0.43768	ttv,l(3)72Dh
GO:0005886	cellular	plasma membrane	26	411	0.437859	RSG7,shakB,Npc1b,GluRIIB,Gyc32E,nrv3,Myd88,trpl,egr,Shroom,fj,alpha-Spec,Shab,RasGAP1,Mob2,Ncc69,Syx13,CG10738,bbg,Tollo,Toll-6,comm,Pde6,GluClalpha,Cnx99A,Ptp99A
GO:0005243	molecular	gap junction channel activity	1	8	0.438223	shakB
GO:0005921	cellular	gap junction	1	8	0.438223	shakB
GO:0010496	biological	intercellular transport	1	8	0.438223	shakB
GO:0050830	biological	defense response to Gram-positive bacterium	2	42	0.438323	Myd88,Tollo
GO:0002052	biological	positive regulation of neuroblast proliferation	1	10	0.438357	klu
GO:1901575	biological	organic substance catabolic process	13	408	0.438933	Sep1,slgA,hgo,CG8665,Cul-2,CG40005,cta,Cht3,CG30158,cn,CG8525,CG6638,PGRP-LC,PGRP-LF,CG11261,Pgm,Ald,Prosalpha3T
GO:0007268	biological	synaptic transmission	6	85	0.43952	dnc,dtr,stj,blos1,alpha-Spec,Shab
GO:0035215	biological	genital disc development	2	14	0.439667	cad,en
GO:0007460	biological	R8 cell fate commitment	1	7	0.439928	h
GO:0071900	biological	regulation of protein serine/threonine kinase activity	2	39	0.44008	msn,CycA
GO:0015850	biological	organic hydroxy compound transport	1	16	0.440464	Npc1b
GO:0007600	biological	sensory perception	14	317	0.440675	Gr22f,Gr22e,salr,dia,CheB38b,CheB38a,CheB38c,Gr39b,nompB,CheA46a,trpl,Gr47b,stj,dpr13,Tmhs,Arr2,Or67b,dpr6,Rh7
GO:0048806	biological	genitalia development	2	17	0.442658	salr,en
GO:0034622	biological	cellular macromolecular complex assembly	5	262	0.444256	His1:CG33801,His2B:CG33910,His4:CG33909,His3:CG33803,His1:CG31617,His2B:CG17949,His2A:CG31618,His4:CG31611,His3:CG31613,His1:CG33804,His2B:CG33908,His4:CG33907,His3:CG33806,His1:CG33807,His2B:CG33906,His2A:CG33808,His4:CG33905,His3:CG33809,His1:CG33810,His2B:CG33904,His4:CG33903,His3:CG33812,His1:CG33813,His2B:CG33902,His2A:CG33814,His4:CG33901,His3:CG33815,His1:CG33816,His2B:CG33900,His2A:CG3381…
GO:0031098	biological	stress-activated protein kinase signaling cascade	2	31	0.444269	egr,msn
GO:0015985	biological	energy coupled proton transport, down electrochemical gradient	1	17	0.444341	CG17300
GO:0015986	biological	ATP synthesis coupled proton transport	1	17	0.444341	CG17300
GO:0000118	cellular	histone deacetylase complex	1	19	0.444496	simj
GO:0004722	molecular	protein serine/threonine phosphatase activity	2	40	0.446525	PpY-55A,CG6036
GO:0016410	molecular	N-acyltransferase activity	2	55	0.447311	san,CG3967
GO:0044723	biological	single-organism carbohydrate metabolic process	6	173	0.447482	pgant2,ttv,CG13937,sff,Pgm,Ald
GO:0017038	biological	protein import	2	49	0.447614	tim,Pex7
GO:0016311	biological	dephosphorylation	5	109	0.448489	PpY-55A,CG10426,CG10089,CG6036,Ptp99A
GO:0004143	molecular	diacylglycerol kinase activity	1	9	0.44852	Dgk
GO:0007205	biological	protein kinase C-activating G-protein coupled receptor signaling pathway	1	9	0.44852	Dgk
GO:0007630	biological	jump response	1	7	0.449312	shakB
GO:0022829	molecular	wide pore channel activity	1	9	0.449488	shakB
GO:0005416	molecular	cation:amino acid symporter activity	1	12	0.449559	CG1698
GO:0044699	biological	single-organism process	143	5316	0.451237	dnc,rg,Vsx2,Vsx1,Ca-alpha1T,Pis,CG8184,disco,kat80,RSG7,shakB,Npc1b,CG1724,Sep1,CG17599,Cda4,Gr22f,Gr22e,CG15406,tim,Hel25E,Lam,GluRIIB,CG14011,Gyc32E,salr,spz4,Vha100-5,Pde1c,spir,Arpc2,CG31678,ik2,Cen,Hr38,CG9317,dia,cad,Pomp,vari,CheB38b,CheB38a,CheB38c,tadr,ppk13,Nhe2,crc,dtr,Gr39b,nrv3,His1:CG33801,His2B:CG33910,His4:CG33909,His3:CG33803,His1:CG31617,His2B:CG17949,His2A:CG31618,His4:CG31611,…
GO:0010639	biological	negative regulation of organelle organization	2	48	0.451483	alpha-Spec,CycA
GO:0032147	biological	activation of protein kinase activity	1	13	0.451618	msn
GO:0070593	biological	dendrite self-avoidance	1	8	0.452837	fry
GO:0016679	molecular	oxidoreductase activity, acting on diphenols and related substances as donors	1	15	0.453435	MCO3
GO:0005100	molecular	Rho GTPase activator activity	1	11	0.4539	RhoGAP71E
GO:0006839	biological	mitochondrial transport	2	53	0.454092	CG1724,aralar1
GO:0007279	biological	pole cell formation	1	18	0.454438	dia
GO:0007033	biological	vacuole organization	1	21	0.455411	lt
GO:0007304	biological	chorion-containing eggshell formation	2	32	0.456709	spir,Pxt
GO:0030703	biological	eggshell formation	2	32	0.456709	spir,Pxt
GO:0043623	biological	cellular protein complex assembly	3	77	0.456773	cid,Klp67A,CG1890
GO:0023057	biological	negative regulation of signaling	11	183	0.45701	RSG7,egr,L,Fs,msn,Arr2,PGRP-LF,RasGAP1,klu,scyl,Notum
GO:0010959	biological	regulation of metal ion transport	1	13	0.457244	Cnx99A
GO:0007352	biological	zygotic specification of dorsal/ventral axis	1	8	0.457362	Tollo
GO:0048193	biological	Golgi vesicle transport	2	51	0.457668	sec24,l(3)72Dh
GO:0016044	biological	cellular membrane organization	11	257	0.458223	Vsx1,Lam,Hr38,stj,alpha-Spec,Pex7,Fad2,CG4328,snky,CG7275,Pxd
GO:0061024	biological	membrane organization	11	257	0.458223	Vsx1,Lam,Hr38,stj,alpha-Spec,Pex7,Fad2,CG4328,snky,CG7275,Pxd
GO:0050808	biological	synapse organization	7	97	0.45905	rg,stj,Prosap,ttv,comm,sff,CG34139
GO:0050909	biological	sensory perception of taste	3	70	0.459334	Gr22f,Gr22e,Gr39b,Gr47b
GO:0030539	biological	male genitalia development	1	3	0.459796	salr
GO:0042054	molecular	histone methyltransferase activity	1	21	0.460134	Ntmt
GO:0042787	biological	protein ubiquitination involved in ubiquitin-dependent protein catabolic process	1	18	0.460295	CG8184
GO:0033179	cellular	proton-transporting V-type ATPase, V0 domain	1	18	0.460476	Vha100-5
GO:0048519	biological	negative regulation of biological process	38	839	0.46066	Vsx2,Vsx1,RSG7,tim,Lam,jing,Spn42Dd,Spn42De,Spn43Aa,Drep-2,egr,en,stj,Su(var)2-HP2,Fs,Psi,Spn53F,Gbp,CG10764,Spn55B,Dip3,Pcl,edl,alpha-Spec,DmsR-2,DmsR-1,msn,Arr2,dally,orb2,PGRP-LF,RasGAP1,simj,klu,scyl,CycA,Notum,Pde6,sds22,CREG,Naam,msi,trp,ttk
GO:0050878	biological	regulation of body fluid levels	1	15	0.460822	trpl
GO:0018958	biological	phenol-containing compound metabolic process	3	61	0.461088	dia,egr,Shc
GO:0043549	biological	regulation of kinase activity	3	64	0.461619	msn,fry,CycA
GO:0045859	biological	regulation of protein kinase activity	3	64	0.461619	msn,fry,CycA
GO:0051338	biological	regulation of transferase activity	3	64	0.461619	msn,fry,CycA
GO:0010648	biological	negative regulation of cell communication	11	185	0.462461	RSG7,egr,L,Fs,msn,Arr2,PGRP-LF,RasGAP1,klu,scyl,Notum
GO:0009593	biological	detection of chemical stimulus	5	133	0.46248	Ir20a,CheB38b,CheB38a,CheB38c,Ir51b,Or67b,Ir68a
GO:0006413	biological	translational initiation	2	51	0.462873	eIF2B-alpha,CG1340
GO:0014069	cellular	postsynaptic density	1	5	0.463232	Prosap
GO:0019216	biological	regulation of lipid metabolic process	1	12	0.46395	Acp70A
GO:0008047	molecular	enzyme activator activity	5	103	0.464057	RSG7,CG30116,Cdc37,RasGAP1,mrn,RhoGAP71E
GO:0043498	molecular	cell surface binding	1	17	0.464133	PGRP-LC
GO:0007377	biological	germ-band extension	1	10	0.464437	cad
GO:0006024	biological	glycosaminoglycan biosynthetic process	1	12	0.465035	ttv
GO:0008757	molecular	S-adenosylmethionine-dependent methyltransferase activity	2	55	0.465292	ste14,CG32152
GO:0007157	biological	heterophilic cell-cell adhesion	3	25	0.466734	beat-IIa,beat-VII
GO:0042995	cellular	cell projection	8	136	0.467262	Uba1,trpl,Arr2,Mob2,caps,lobo,Ptp99A,CG31036
GO:0050807	biological	regulation of synapse organization	4	69	0.467289	Cul-2,stj,Snx16,alpha-Spec
GO:0005667	cellular	transcription factor complex	5	112	0.468321	Nf-YB,wash,TfIIEalpha,mrn,Brf
GO:0016319	biological	mushroom body development	4	55	0.469345	rg,Uba1,Hr51,CG12301
GO:0044446	cellular	intracellular organelle part	50	2247	0.469394	CG9240,kat80,CG1724,Sep1,slgA,CG14476,DIP1,pgant2,Hel25E,Lam,CG6488,Vha100-5,Nf-YB,Arpc2,Cen,dia,His1:CG33801,His2B:CG33910,His4:CG33909,His3:CG33803,His1:CG31617,His2B:CG17949,His2A:CG31618,His4:CG31611,His3:CG31613,His1:CG33804,His2B:CG33908,His4:CG33907,His3:CG33806,His1:CG33807,His2B:CG33906,His2A:CG33808,His4:CG33905,His3:CG33809,His1:CG33810,His2B:CG33904,His4:CG33903,His3:CG33812,His1:CG33…
GO:0045132	biological	meiotic chromosome segregation	2	47	0.469651	Klp67A,RasGAP1
GO:0072686	cellular	mitotic spindle	1	18	0.469867	Lam
GO:0043280	biological	positive regulation of cysteine-type endopeptidase activity involved in apoptotic process	1	16	0.470313	ik2
GO:2001056	biological	positive regulation of cysteine-type endopeptidase activity	1	16	0.470313	ik2
GO:0032774	biological	RNA biosynthetic process	6	160	0.470964	Nf-YB,RpI1,TfIIEalpha,mrn,MED10,Brf
GO:0009266	biological	response to temperature stimulus	4	111	0.472997	CG10912,Hsf,CG12020,Hsp67Bc,Hsp67Bb,Hsp22,CG4461,Hsp26
GO:0016192	biological	vesicle-mediated transport	9	236	0.473319	spir,lt,sec24,stj,ttv,PGRP-LC,Syx13,comm,l(3)72Dh
GO:0015031	biological	protein transport	9	283	0.473333	CG1724,tim,dia,lt,sec24,CG8860,Pex7,Syx13,Cog7
GO:0035010	biological	encapsulation of foreign target	2	36	0.473459	dia,Shc
GO:0007041	biological	lysosomal transport	1	17	0.473582	lt
GO:0007626	biological	locomotory behavior	8	132	0.473652	dnc,disco,shakB,slgA,tim,Lam,Ac3,Shab
GO:0019706	molecular	protein-cysteine S-palmitoleyltransferase activity	1	21	0.473958	app
GO:0019707	molecular	protein-cysteine S-acyltransferase activity	1	21	0.473958	app
GO:0048132	biological	female germ-line stem cell division	1	13	0.474251	dally
GO:0007220	biological	Notch receptor processing	1	13	0.474728	lt
GO:0004653	molecular	polypeptide N-acetylgalactosaminyltransferase activity	1	14	0.475994	pgant2
GO:0051276	biological	chromosome organization	10	410	0.476313	Hel25E,spir,His1:CG33801,His2B:CG33910,His4:CG33909,His3:CG33803,His1:CG31617,His2B:CG17949,His2A:CG31618,His4:CG31611,His3:CG31613,His1:CG33804,His2B:CG33908,His4:CG33907,His3:CG33806,His1:CG33807,His2B:CG33906,His2A:CG33808,His4:CG33905,His3:CG33809,His1:CG33810,His2B:CG33904,His4:CG33903,His3:CG33812,His1:CG33813,His2B:CG33902,His2A:CG33814,His4:CG33901,His3:CG33815,His1:CG33816,His2B:CG33900,…
GO:0051704	biological	multi-organism process	18	348	0.476331	dnc,tim,Pde1c,sick,Spn42Dd,Myd88,cbx,egr,Hsf,orb2,PGRP-LC,Fad2,CG6175,Acp70A,Tollo,lobo,CG9997,ttk
GO:0006505	biological	GPI anchor metabolic process	1	23	0.476808	Notum
GO:0051641	biological	cellular localization	5	107	0.477229	Lam,spir,SmD3,EndoG,bic,ttv
GO:0051345	biological	positive regulation of hydrolase activity	2	36	0.477482	ik2,RasGAP1
GO:0019887	molecular	protein kinase regulator activity	2	54	0.477501	Cdc37,CycA
GO:0006144	biological	purine nucleobase metabolic process	1	14	0.479038	Aprt
GO:0008052	biological	sensory organ boundary specification	1	7	0.480478	dally
GO:0044430	cellular	cytoskeletal part	18	539	0.480974	kat80,Sep1,CG14476,Hel25E,Lam,Arpc2,Cen,dia,BBS4,Cct5,wash,bic,Aats-asp,Prosap,Shroom,alpha-Spec,Klp67A,Hsp26,CG7276,SsRbeta,Pxt,CG1890,awd
GO:0006325	biological	chromatin organization	6	286	0.481201	Hel25E,His1:CG33801,His2B:CG33910,His4:CG33909,His3:CG33803,His1:CG31617,His2B:CG17949,His2A:CG31618,His4:CG31611,His3:CG31613,His1:CG33804,His2B:CG33908,His4:CG33907,His3:CG33806,His1:CG33807,His2B:CG33906,His2A:CG33808,His4:CG33905,His3:CG33809,His1:CG33810,His2B:CG33904,His4:CG33903,His3:CG33812,His1:CG33813,His2B:CG33902,His2A:CG33814,His4:CG33901,His3:CG33815,His1:CG33816,His2B:CG33900,His2A…
GO:0031401	biological	positive regulation of protein modification process	2	41	0.481822	msn,fry
GO:0007265	biological	Ras protein signal transduction	2	35	0.482271	CG40005,cta,RasGAP1
GO:0003743	molecular	translation initiation factor activity	2	52	0.48275	eIF2B-alpha,CG1340
GO:0000165	biological	MAPK cascade	2	34	0.483774	egr,msn
GO:0007218	biological	neuropeptide signaling pathway	2	38	0.484013	capa,CG11318
GO:0048082	biological	regulation of adult chitin-containing cuticle pigmentation	1	13	0.484129	Hr38
GO:0051258	biological	protein polymerization	1	20	0.484173	Klp67A
GO:0019866	cellular	organelle inner membrane	2	59	0.484276	EndoG,aralar1
GO:0018345	biological	protein palmitoylation	1	22	0.484526	app
GO:0035058	biological	nonmotile primary cilium assembly	1	15	0.485841	nompB
GO:0045931	biological	positive regulation of mitotic cell cycle	1	14	0.486253	CG10738
GO:0007485	biological	imaginal disc-derived male genitalia development	1	8	0.486585	en
GO:0031225	cellular	anchored to membrane	1	6	0.487997	beat-VI
GO:0043408	biological	regulation of MAPK cascade	3	55	0.488102	L,msn,PGRP-LF
GO:0050794	biological	regulation of cellular process	95	2512	0.488246	dnc,Vsx2,Vsx1,Pis,disco,RSG7,shakB,Sep1,bbx,tim,Hel25E,Lam,GluRIIB,Gyc32E,salr,spz4,Pde1c,spir,Arpc2,ik2,Hr38,dia,cad,Pomp,Mio,crc,dimm,Ac3,Cul-2,Tif-IA,CG40005,cta,jing,Spn42Dd,Spn42De,CG30158,Spn43Aa,Dgk,Drep-2,Myd88,Uba1,sqa,trpl,egr,luna,ix,en,tou,wash,bic,stj,Dh44-R1,ttv,tra2,row,Fs,Hr51,unc-5,CG43729,fus,Psi,Pkc53E,CG15611,Spn53F,Gbp,CG11395,mthl4,mthl3,CG10764,Snx16,CG10910,Spn55B,Dip3,Hsf…
GO:0033993	biological	response to lipid	3	45	0.488641	Hr38,Hr51,Sgs3
GO:0090097	biological	regulation of decapentaplegic signaling pathway	1	8	0.489115	Fs
GO:0016860	molecular	intramolecular oxidoreductase activity	1	29	0.490463	Oscillin
GO:0032320	biological	positive regulation of Ras GTPase activity	1	11	0.490619	RasGAP1
GO:0008293	biological	torso signaling pathway	2	33	0.490805	Shc,RasGAP1
GO:0005316	molecular	high affinity inorganic phosphate:sodium symporter activity	1	18	0.491644	Picot
GO:0007486	biological	imaginal disc-derived female genitalia development	1	5	0.491781	en
GO:0030540	biological	female genitalia development	1	5	0.491781	en
GO:0045597	biological	positive regulation of cell differentiation	2	29	0.492102	RasGAP1,klu
GO:0007417	biological	central nervous system development	6	84	0.492196	Npc1b,Lam,jing,en,SmD3,alpha-Spec
GO:0005249	molecular	voltage-gated potassium channel activity	2	21	0.492317	KCNQ,Shab
GO:0042254	biological	ribosome biogenesis	1	28	0.492844	Tif-IA
GO:0045676	biological	regulation of R7 cell differentiation	1	11	0.4929	RasGAP1
GO:0046529	biological	imaginal disc fusion, thorax closure	1	14	0.493158	msn
GO:0001737	biological	establishment of imaginal disc-derived wing hair orientation	2	23	0.493595	fj,app
GO:0007026	biological	negative regulation of microtubule depolymerization	1	19	0.494692	alpha-Spec
GO:0044445	cellular	cytosolic part	4	134	0.495047	ik2,RpL5,Cct5,blos1
GO:0006720	biological	isoprenoid metabolic process	1	19	0.49567	Acp70A
GO:0006936	biological	muscle contraction	1	13	0.496414	KCNQ
GO:0050804	biological	regulation of synaptic transmission	4	57	0.496443	GluRIIB,egr,alpha-Spec,Shab
GO:0051969	biological	regulation of transmission of nerve impulse	4	57	0.496443	GluRIIB,egr,alpha-Spec,Shab
GO:0070160	cellular	occluding junction	2	31	0.497236	vari,Shroom
GO:0015012	biological	heparan sulfate proteoglycan biosynthetic process	1	13	0.499192	ttv
GO:0030201	biological	heparan sulfate proteoglycan metabolic process	1	13	0.499192	ttv
GO:0060180	biological	female mating behavior	2	27	0.49926	Acp70A,CG9997
GO:0018208	biological	peptidyl-proline modification	1	24	0.499408	Ntmt
GO:0030536	biological	larval feeding behavior	1	15	0.499502	klu
GO:0008343	biological	adult feeding behavior	1	8	0.501276	Acp70A
GO:0016811	molecular	hydrolase activity, acting on carbon-nitrogen (but not peptide) bonds, in linear amides	2	56	0.501472	PGRP-LC,PGRP-LF,Naam
GO:0006754	biological	ATP biosynthetic process	1	19	0.501677	CG17300
GO:0051020	molecular	GTPase binding	2	38	0.502487	dia,wash
GO:0044451	cellular	nucleoplasm part	11	343	0.502811	Nf-YB,jing,ix,wash,Dip3,simj,TfIIEalpha,mrn,MED10,Brf,ttk,CstF-50
GO:0007366	biological	periodic partitioning by pair rule gene	1	7	0.504259	h
GO:0042325	biological	regulation of phosphorylation	4	91	0.504333	edl,msn,fry,CycA
GO:0035159	biological	regulation of tube length, open tracheal system	2	24	0.505423	vari,fj
GO:0007370	biological	ventral furrow formation	1	14	0.505578	cta
GO:0005783	cellular	endoplasmic reticulum	6	167	0.505861	ttv,Fad2,app,ste14,SsRbeta,Cnx99A
GO:0010941	biological	regulation of cell death	8	164	0.505957	Sep1,ik2,Drep-2,Uba1,egr,L,klu,Naam
GO:0019201	molecular	nucleotide kinase activity	1	15	0.506186	vari
GO:0031644	biological	regulation of neurological system process	4	58	0.50675	GluRIIB,egr,alpha-Spec,Shab
GO:0006732	biological	coenzyme metabolic process	2	63	0.507777	CG8665,CG34455
GO:0048070	biological	regulation of developmental pigmentation	2	25	0.508578	Hr38,Notum
GO:0005484	molecular	SNAP receptor activity	1	22	0.508742	Syx13
GO:0006417	biological	regulation of translation	4	72	0.50894	orb2,Hsp67Bc,msi,eIF2B-alpha
GO:0072499	biological	photoreceptor cell axon guidance	1	13	0.509615	caps
GO:0007369	biological	gastrulation	2	31	0.509627	cad,cta
GO:0008361	biological	regulation of cell size	3	53	0.509659	CG43729,CG10738,CG6498
GO:0007635	biological	chemosensory behavior	7	106	0.51091	dnc,rg,Sip1,dlt,Mob2,CG14509,trp
GO:0030522	biological	intracellular receptor signaling pathway	1	15	0.511652	Hr38
GO:0031111	biological	negative regulation of microtubule polymerization or depolymerization	1	20	0.511741	alpha-Spec
GO:0045478	biological	fusome organization	1	16	0.511981	alpha-Spec
GO:0031984	cellular	organelle subcompartment	1	20	0.512284	Arr2
GO:0048523	biological	negative regulation of cellular process	34	738	0.513053	Vsx2,Vsx1,RSG7,tim,Lam,jing,Spn42Dd,Spn42De,Spn43Aa,Drep-2,egr,en,stj,Fs,Psi,Spn53F,CG10764,Spn55B,Dip3,Pcl,edl,alpha-Spec,msn,Arr2,dally,orb2,PGRP-LF,RasGAP1,simj,klu,scyl,CycA,Notum,sds22,CREG,Naam,msi,ttk
GO:0032870	biological	cellular response to hormone stimulus	3	56	0.513362	Hr38,Hr51,Sgs3
GO:0006898	biological	receptor-mediated endocytosis	1	12	0.513406	comm
GO:0007618	biological	mating	1	10	0.513579	tim
GO:0030866	biological	cortical actin cytoskeleton organization	1	21	0.513939	Arpc2
GO:0004252	molecular	serine-type endopeptidase activity	7	276	0.514051	CG30002,lambdaTry,kappaTry,zetaTry,thetaTry,alphaTry,epsilonTry,betaTry,gammaTry,CG30031,CG30025,deltaTry,iotaTry,CG10764,stv,CG4815,CG9997,CG14061,CG34295,Jon99Ciii
GO:0043242	biological	negative regulation of protein complex disassembly	1	21	0.514193	alpha-Spec
GO:1901880	biological	negative regulation of protein depolymerization	1	21	0.514193	alpha-Spec
GO:0043168	molecular	anion binding	31	974	0.514388	CG9281,Sep1,waw,CG9663,CG3277,Hel25E,Gyc32E,sick,ik2,CG40005,cta,CG30158,Myd88,Uba1,sqa,san,Cct5,CG8520,Aats-asp,Pkc53E,msn,CG6638,dally,Klp67A,CG10738,CG6498,sff,Pka-C3,CREG,CG31213,CG6142,CG33970,Pka-C2,Ef1alpha100E,awd
GO:0046662	biological	regulation of oviposition	1	18	0.515547	Acp70A
GO:0046915	molecular	transition metal ion transmembrane transporter activity	1	19	0.515568	MCO3
GO:0007469	biological	antennal development	1	9	0.517085	Dip3
GO:0019207	molecular	kinase regulator activity	2	57	0.517196	Cdc37,CycA
GO:0006468	biological	protein phosphorylation	11	232	0.517242	CG3277,ik2,sqa,Pkc53E,msn,Hsp67Bc,CG6498,sff,Pka-C3,Pka-C2,awd
GO:0005839	cellular	proteasome core complex	1	26	0.517326	Prosalpha3T
GO:0001894	biological	tissue homeostasis	2	22	0.517642	ik2,Cnx99A
GO:0048284	biological	organelle fusion	1	24	0.517779	stj
GO:0006023	biological	aminoglycan biosynthetic process	1	16	0.519764	ttv
GO:0050962	biological	detection of light stimulus involved in sensory perception	1	10	0.5198	trp
GO:0035186	biological	syncytial blastoderm mitotic cell cycle	1	17	0.519862	CycA
GO:0006412	biological	translation	5	191	0.519982	waw,RpL5,CG4447,mRpL20,Ef1alpha100E
GO:0005884	cellular	actin filament	1	19	0.520107	dia
GO:0004003	molecular	ATP-dependent DNA helicase activity	1	25	0.520368	mrn
GO:0000785	cellular	chromatin	4	110	0.521336	DIP1,Df31,Su(var)2-HP2,row
GO:0031114	biological	regulation of microtubule depolymerization	1	21	0.521417	alpha-Spec
GO:0009968	biological	negative regulation of signal transduction	10	174	0.522134	RSG7,L,Fs,msn,Arr2,PGRP-LF,RasGAP1,klu,scyl,Notum
GO:0007591	biological	molting cycle, chitin-based cuticle	1	15	0.52221	crc
GO:0042303	biological	molting cycle	1	15	0.52221	crc
GO:0032784	biological	regulation of DNA-dependent transcription, elongation	1	19	0.522509	CG10910
GO:0030145	molecular	manganese ion binding	1	19	0.522553	CG6036
GO:0046112	biological	nucleobase biosynthetic process	1	16	0.522656	Aprt
GO:0015078	molecular	hydrogen ion transmembrane transporter activity	3	87	0.522845	Vha100-5,Nhe2,CG17300
GO:0045184	biological	establishment of protein localization	9	291	0.523635	CG1724,tim,dia,lt,sec24,CG8860,Pex7,Syx13,Cog7
GO:0044455	cellular	mitochondrial membrane part	4	128	0.523729	CG9240,CG1724,CG17300,CG11913
GO:0044433	cellular	cytoplasmic vesicle part	1	24	0.5238	sec24
GO:0008010	molecular	structural constituent of chitin-based larval cuticle	1	43	0.524041	Cpr66D
GO:0009411	biological	response to UV	1	24	0.524836	mrn
GO:0007052	biological	mitotic spindle organization	5	191	0.524996	Hel25E,Pomp,SmD3,Cct5,SmF,cid,Klp67A
GO:0009725	biological	response to hormone stimulus	3	58	0.525219	Hr38,Hr51,Sgs3
GO:0004089	molecular	carbonate dehydratase activity	1	16	0.526117	CAH2
GO:0045807	biological	positive regulation of endocytosis	1	14	0.526565	comm
GO:0046328	biological	regulation of JNK cascade	2	36	0.526621	L,PGRP-LF
GO:0070887	biological	cellular response to chemical stimulus	8	174	0.526822	Hr38,trpl,L,Hr51,dally,Sgs3,msi
GO:0004298	molecular	threonine-type endopeptidase activity	1	27	0.526862	Prosalpha3T
GO:0070003	molecular	threonine-type peptidase activity	1	27	0.526862	Prosalpha3T
GO:0045202	cellular	synapse	5	68	0.52714	GluRIIB,stj,alpha-Spec,orb2,CG34139
GO:0048079	biological	regulation of cuticle pigmentation	1	16	0.527169	Hr38
GO:0043524	biological	negative regulation of neuron apoptotic process	1	13	0.527322	Naam
GO:0007564	biological	regulation of chitin-based cuticle tanning	1	14	0.527927	Hr38
GO:0019933	biological	cAMP-mediated signaling	1	6	0.528006	dnc
GO:0010950	biological	positive regulation of endopeptidase activity	1	17	0.528206	ik2
GO:0006749	biological	glutathione metabolic process	1	45	0.528433	GstE11
GO:0006406	biological	mRNA export from nucleus	1	23	0.528516	Hel25E
GO:0008376	molecular	acetylgalactosaminyltransferase activity	1	18	0.529804	pgant2
GO:0007095	biological	mitotic G2 DNA damage checkpoint	2	66	0.530853	Rcd1,Ald
GO:0031300	cellular	intrinsic to organelle membrane	2	49	0.531538	CG8860,ttv
GO:0034655	biological	nucleobase-containing compound catabolic process	4	119	0.532016	Sep1,CG40005,cta,CG30158,CG8525
GO:0044237	biological	cellular metabolic process	64	2766	0.532133	dnc,CG9240,Pis,CG8184,Sep1,waw,slgA,CG3277,Hel25E,hgo,Gyc32E,Pde1c,Nf-YB,ik2,dia,CG8665,CG2201,Ac3,Cul-2,RpL5,lt,CG40005,cta,CG30158,cn,Dgk,Uba1,sqa,Ntmt,egr,Prp8,SmD3,Cct5,EndoG,SmF,Cyp6g1,CG8525,Aats-asp,bbc,ttv,RpI1,tra2,Su(var)2-HP2,CG8079,Dek,Psi,Ef1beta,Pkc53E,PpY-55A,GstE11,CG12020,Aprt,msn,CG6638,CG34455,CG4447,Hsp67Bc,Hsp22,aay,Shc,CG8336,Fad2,TfIIEalpha,app,CG4300,CG10426,CG11261,CG1126…
GO:0016763	molecular	transferase activity, transferring pentosyl groups	1	18	0.53234	Aprt
GO:0003824	molecular	catalytic activity	86	3918	0.533025	dnc,CG8128,CG9240,Pis,CG9281,CG8184,CG9059,CG15450,Sep1,waw,slgA,Cyp6t1,CG14476,Cda4,CG9663,CG3277,pgant2,CG2772,CG14015,Hel25E,Oscillin,hgo,Gyc32E,Vha100-5,Mal-B1,Mal-B2,Pde1c,sick,ik2,vari,CG9331,CG33511,CG33510,CG33509,CG9259,CG8665,nrv3,CG2201,Ac3,CG40005,cta,Cht3,CG30158,Cyp9b1,Cyp9b2,cn,Dgk,Cyp4p2,Cyp4p1,Cyp4p3,Uba1,CG30002,sqa,Ntmt,cbx,Cyp12d1-p,Cyp12d1-d,BBS4,lambdaTry,kappaTry,zetaTry,th…
GO:0007099	biological	centriole replication	1	21	0.533089	Rcd1
GO:0031967	cellular	organelle envelope	3	87	0.533178	CG9240,Lam,aralar1
GO:0031975	cellular	envelope	3	87	0.533178	CG9240,Lam,aralar1
GO:0050660	molecular	flavin adenine dinucleotide binding	2	58	0.534152	CG6638,CG6142
GO:0055080	biological	cation homeostasis	2	44	0.534794	Nhe2,MCO3
GO:0045088	biological	regulation of innate immune response	1	20	0.535073	PGRP-LC
GO:0006470	biological	protein dephosphorylation	4	82	0.535161	PpY-55A,CG10089,CG6036,Ptp99A
GO:0032991	cellular	macromolecular complex	55	2295	0.535866	Ca-alpha1T,CG9240,CG9281,kat80,RSG7,CG1724,Sep1,CG14476,CG9663,tim,Hel25E,Lam,GluRIIB,CG6488,Vha100-5,Nf-YB,Arpc2,ik2,dia,Pomp,nrv3,His1:CG33801,His2B:CG33910,His4:CG33909,His3:CG33803,His1:CG31617,His2B:CG17949,His2A:CG31618,His4:CG31611,His3:CG31613,His1:CG33804,His2B:CG33908,His4:CG33907,His3:CG33806,His1:CG33807,His2B:CG33906,His2A:CG33808,His4:CG33905,His3:CG33809,His1:CG33810,His2B:CG33904,…
GO:0045167	biological	asymmetric protein localization involved in cell fate determination	1	14	0.53618	egr
GO:0005328	molecular	neurotransmitter:sodium symporter activity	1	21	0.536194	CG1698
GO:0007034	biological	vacuolar transport	1	22	0.536731	lt
GO:0032872	biological	regulation of stress-activated MAPK cascade	2	37	0.536846	L,PGRP-LF
GO:0070302	biological	regulation of stress-activated protein kinase signaling cascade	2	37	0.536846	L,PGRP-LF
GO:0031572	biological	G2 DNA damage checkpoint	2	67	0.536854	Rcd1,Ald
GO:0006032	biological	chitin catabolic process	1	17	0.536914	Cht3
GO:0046348	biological	amino sugar catabolic process	1	17	0.536914	Cht3
GO:1901072	biological	glucosamine-containing compound catabolic process	1	17	0.536914	Cht3
GO:0023056	biological	positive regulation of signaling	6	144	0.53714	GluRIIB,sqa,Fs,alpha-Spec,dally,CG10960
GO:1901363	molecular	heterocyclic compound binding	74	2599	0.537383	Vsx2,Vsx1,CG9281,disco,Sep1,waw,bbx,Cyp6t1,DIP1,CG9663,CG3277,Hel25E,Gyc32E,salr,Nf-YB,CG10631,sick,CG10949,ik2,Hr38,cad,CG9331,crc,His1:CG33801,His2B:CG33910,His4:CG33909,His3:CG33803,His1:CG31617,His2B:CG17949,His2A:CG31618,His4:CG31611,His3:CG31613,His1:CG33804,His2B:CG33908,His4:CG33907,His3:CG33806,His1:CG33807,His2B:CG33906,His2A:CG33808,His4:CG33905,His3:CG33809,His1:CG33810,His2B:CG33904,…
GO:0010952	biological	positive regulation of peptidase activity	1	18	0.537491	ik2
GO:0036315	biological	cellular response to sterol	1	13	0.5386	Sgs3
GO:0071390	biological	cellular response to ecdysone	1	13	0.5386	Sgs3
GO:1901655	biological	cellular response to ketone	1	13	0.5386	Sgs3
GO:0003899	molecular	DNA-directed RNA polymerase activity	1	31	0.538646	RpI1
GO:0034062	molecular	RNA polymerase activity	1	31	0.538646	RpI1
GO:0008544	biological	epidermis development	1	13	0.538918	Hr38
GO:0051047	biological	positive regulation of secretion	1	16	0.538963	dimm
GO:0051640	biological	organelle localization	2	28	0.538999	EndoG,ttv
GO:1901879	biological	regulation of protein depolymerization	1	23	0.539893	alpha-Spec
GO:0002684	biological	positive regulation of immune system process	1	17	0.541097	Myd88
GO:0016877	molecular	ligase activity, forming carbon-sulfur bonds	1	22	0.541273	CG8834
GO:0043933	biological	macromolecular complex subunit organization	16	631	0.541921	Hel25E,spir,Arpc2,ik2,dia,Pomp,His1:CG33801,His2B:CG33910,His4:CG33909,His3:CG33803,His1:CG31617,His2B:CG17949,His2A:CG31618,His4:CG31611,His3:CG31613,His1:CG33804,His2B:CG33908,His4:CG33907,His3:CG33806,His1:CG33807,His2B:CG33906,His2A:CG33808,His4:CG33905,His3:CG33809,His1:CG33810,His2B:CG33904,His4:CG33903,His3:CG33812,His1:CG33813,His2B:CG33902,His2A:CG33814,His4:CG33901,His3:CG33815,His1:CG3…
GO:0003725	molecular	double-stranded RNA binding	1	17	0.541926	DIP1
GO:0010647	biological	positive regulation of cell communication	6	145	0.542013	GluRIIB,sqa,Fs,alpha-Spec,dally,CG10960
GO:0007315	biological	pole plasm assembly	1	16	0.542492	spir
GO:0006397	biological	mRNA processing	7	246	0.542531	Hel25E,Prp8,SmD3,SmF,tra2,CG8079,Dek,Psi,msi,CstF-50
GO:0003755	molecular	peptidyl-prolyl cis-trans isomerase activity	1	28	0.543037	CG8336
GO:0016407	molecular	acetyltransferase activity	2	64	0.543146	san,CG3967
GO:0007448	biological	anterior/posterior pattern specification, imaginal disc	2	18	0.543229	cad,en
GO:0023051	biological	regulation of signaling	24	490	0.543294	RSG7,GluRIIB,dimm,Dgk,Uba1,sqa,egr,L,ttv,Fs,CG15611,edl,alpha-Spec,msn,Shab,Arr2,dally,PGRP-LF,RasGAP1,klu,scyl,CG10960,Notum,osa
GO:0008374	molecular	O-acyltransferase activity	1	22	0.544815	CG15450
GO:0033554	biological	cellular response to stress	12	386	0.545117	trpl,egr,Rcd1,Hr51,msn,Hsp67Bc,scyl,mrn,Atg8b,msi,Ald
GO:0030532	cellular	small nuclear ribonucleoprotein complex	2	67	0.545171	Prp8,SmD3,SmF,Psi
GO:0097159	molecular	organic cyclic compound binding	74	2616	0.545451	Vsx2,Vsx1,CG9281,disco,Sep1,waw,bbx,Cyp6t1,DIP1,CG9663,CG3277,Hel25E,Gyc32E,salr,Nf-YB,CG10631,sick,CG10949,ik2,Hr38,cad,CG9331,crc,His1:CG33801,His2B:CG33910,His4:CG33909,His3:CG33803,His1:CG31617,His2B:CG17949,His2A:CG31618,His4:CG31611,His3:CG31613,His1:CG33804,His2B:CG33908,His4:CG33907,His3:CG33806,His1:CG33807,His2B:CG33906,His2A:CG33808,His4:CG33905,His3:CG33809,His1:CG33810,His2B:CG33904,…
GO:0042176	biological	regulation of protein catabolic process	1	16	0.54558	Pomp
GO:0016198	biological	axon choice point recognition	3	29	0.545795	alpha-Spec,comm,beat-IIa
GO:0030727	biological	germarium-derived female germ-line cyst formation	1	12	0.545994	alpha-Spec
GO:0048518	biological	positive regulation of biological process	32	695	0.546235	Vsx1,disco,Sep1,GluRIIB,spir,Arpc2,cad,Pomp,crc,dimm,Myd88,sqa,egr,tou,wash,Fs,Gbp,Snx16,Dip3,Hsf,alpha-Spec,msn,dally,PGRP-LC,fry,RasGAP1,klu,TfIIEalpha,CG10960,CG10738,Tollo,comm,Brf,osa,ttk,nero
GO:0048190	biological	wing disc dorsal/ventral pattern formation	3	46	0.547048	dally,Notum,osa
GO:0043244	biological	regulation of protein complex disassembly	1	24	0.549011	alpha-Spec
GO:0006366	biological	transcription from RNA polymerase II promoter	2	55	0.549488	mrn,MED10
GO:0010646	biological	regulation of cell communication	24	493	0.549529	RSG7,GluRIIB,dimm,Dgk,Uba1,sqa,egr,L,ttv,Fs,CG15611,edl,alpha-Spec,msn,Shab,Arr2,dally,PGRP-LF,RasGAP1,klu,scyl,CG10960,Notum,osa
GO:0035239	biological	tube morphogenesis	6	81	0.549991	cad,h,Shc,RasGAP1,caps,ttk
GO:0008355	biological	olfactory learning	4	55	0.55039	dnc,rg,Mob2,trp
GO:0044449	cellular	contractile fiber part	2	37	0.550624	stv,Ald
GO:0042446	biological	hormone biosynthetic process	1	19	0.550651	Acp70A
GO:0044708	biological	single-organism behavior	19	355	0.550718	dnc,rg,disco,shakB,slgA,tim,Lam,Ac3,Sip1,dlt,Shab,orb2,aay,CG3967,klu,Mob2,Acp70A,CG14509,trp,CG1910
GO:0008138	molecular	protein tyrosine/serine/threonine phosphatase activity	1	21	0.55085	CG10089
GO:0033301	biological	cell cycle comprising mitosis without cytokinesis	1	19	0.551456	CycA
GO:0016328	cellular	lateral plasma membrane	1	11	0.551797	vari
GO:0006996	biological	organelle organization	30	1131	0.552862	Hel25E,Lam,spir,Arpc2,ik2,dia,Pomp,His1:CG33801,His2B:CG33910,His4:CG33909,His3:CG33803,His1:CG31617,His2B:CG17949,His2A:CG31618,His4:CG31611,His3:CG31613,His1:CG33804,His2B:CG33908,His4:CG33907,His3:CG33806,His1:CG33807,His2B:CG33906,His2A:CG33808,His4:CG33905,His3:CG33809,His1:CG33810,His2B:CG33904,His4:CG33903,His3:CG33812,His1:CG33813,His2B:CG33902,His2A:CG33814,His4:CG33901,His3:CG33815,His1…
GO:0007096	biological	regulation of exit from mitosis	1	10	0.552993	CycA
GO:0005524	molecular	ATP binding	22	628	0.553135	CG9281,CG9663,CG3277,Hel25E,Gyc32E,sick,ik2,Uba1,sqa,Cct5,CG8520,Aats-asp,Pkc53E,msn,Klp67A,CG10738,CG6498,sff,Pka-C3,CG31213,CG33970,Pka-C2,awd
GO:0033613	molecular	activating transcription factor binding	1	10	0.553182	crc
GO:0044703	biological	multi-organism reproductive process	1	13	0.554162	tim
GO:0046427	biological	positive regulation of JAK-STAT cascade	1	21	0.554423	CG10960
GO:0043547	biological	positive regulation of GTPase activity	1	15	0.5552	RasGAP1
GO:0004674	molecular	protein serine/threonine kinase activity	8	187	0.555727	ik2,sqa,Pkc53E,msn,CG6498,sff,Pka-C3,Pka-C2
GO:0045570	biological	regulation of imaginal disc growth	2	24	0.556295	L,dally
GO:0007409	biological	axonogenesis	4	59	0.556497	en,Hr51,dally,fax
GO:0009101	biological	glycoprotein biosynthetic process	1	15	0.556604	ttv
GO:0030166	biological	proteoglycan biosynthetic process	1	15	0.556604	ttv
GO:0016301	molecular	kinase activity	15	350	0.556896	CG3277,ik2,vari,CG2201,Dgk,sqa,Pkc53E,fj,msn,CG34455,CG6498,sff,Pka-C3,Pka-C2,awd
GO:0005126	molecular	cytokine receptor binding	1	11	0.557658	egr
GO:0016788	molecular	hydrolase activity, acting on ester bonds	15	467	0.557947	dnc,CG2772,Pde1c,EndoG,CG12869,PpY-55A,aay,CG10426,CG10133,CG10116,CG10089,CG16979,Pde6,CG31091,CG31089,CG6036,CG6296,CG6295,Ptp99A
GO:0032559	molecular	adenyl ribonucleotide binding	22	630	0.558353	CG9281,CG9663,CG3277,Hel25E,Gyc32E,sick,ik2,Uba1,sqa,Cct5,CG8520,Aats-asp,Pkc53E,msn,Klp67A,CG10738,CG6498,sff,Pka-C3,CG31213,CG33970,Pka-C2,awd
GO:0004568	molecular	chitinase activity	1	18	0.558553	Cht3
GO:0030554	molecular	adenyl nucleotide binding	22	631	0.560159	CG9281,CG9663,CG3277,Hel25E,Gyc32E,sick,ik2,Uba1,sqa,Cct5,CG8520,Aats-asp,Pkc53E,msn,Klp67A,CG10738,CG6498,sff,Pka-C3,CG31213,CG33970,Pka-C2,awd
GO:0048786	cellular	presynaptic active zone	1	13	0.561031	stj
GO:0008104	biological	protein localization	5	98	0.561081	rg,Lam,dia,egr,trp
GO:0001085	molecular	RNA polymerase II transcription factor binding	1	17	0.561329	crc
GO:0007601	biological	visual perception	1	15	0.561514	Rh7
GO:0050953	biological	sensory perception of light stimulus	1	15	0.561514	Rh7
GO:0016791	molecular	phosphatase activity	6	173	0.561584	PpY-55A,aay,CG10426,CG10089,CG6036,Ptp99A
GO:0002682	biological	regulation of immune system process	6	120	0.561687	Spn42Dd,Myd88,Pkc53E,CG10764,PGRP-LC,Tollo
GO:0051186	biological	cofactor metabolic process	2	72	0.562203	CG8665,CG34455
GO:0046532	biological	regulation of photoreceptor cell differentiation	2	30	0.562266	Dip3,RasGAP1
GO:0019935	biological	cyclic-nucleotide-mediated signaling	1	7	0.562384	dnc
GO:0097306	biological	cellular response to alcohol	1	15	0.562879	Sgs3
GO:0003774	molecular	motor activity	3	75	0.56325	BBS4,cid,Klp67A
GO:0016568	biological	chromatin modification	4	126	0.56353	Hel25E,tou,Su(var)2-HP2,snky
GO:0009628	biological	response to abiotic stimulus	13	308	0.563779	Pis,shakB,slgA,tim,trpl,CG10912,Hsf,CG12020,Arr2,Hsp67Bc,Hsp67Bb,Hsp22,CG4461,Hsp26,mrn,msi
GO:0000912	biological	assembly of actomyosin apparatus involved in cell cycle cytokinesis	1	16	0.564016	dia
GO:0000915	biological	cytokinesis, actomyosin contractile ring assembly	1	16	0.564016	dia
GO:0045314	biological	regulation of compound eye photoreceptor development	1	13	0.564541	Dip3
GO:0044773	biological	mitotic DNA damage checkpoint	2	69	0.564765	Rcd1,Ald
GO:0046958	biological	nonassociative learning	1	7	0.565689	dnc
GO:0051051	biological	negative regulation of transport	1	18	0.565809	Pde6
GO:0016853	molecular	isomerase activity	3	110	0.566003	Oscillin,CG8336,Pgm
GO:0030048	biological	actin filament-based movement	1	19	0.566745	dia
GO:0048585	biological	negative regulation of response to stimulus	10	191	0.567241	RSG7,L,Fs,msn,Arr2,PGRP-LF,RasGAP1,klu,scyl,Notum
GO:0050790	biological	regulation of catalytic activity	8	206	0.567714	ik2,Spn42Dd,Spn42De,Spn43Aa,Spn55B,msn,fry,RasGAP1,CycA
GO:0032553	molecular	ribonucleotide binding	26	800	0.56822	CG9281,Sep1,waw,CG9663,CG3277,Hel25E,Gyc32E,sick,ik2,CG40005,cta,CG30158,Uba1,sqa,Cct5,CG8520,Aats-asp,Pkc53E,msn,Klp67A,CG10738,CG6498,sff,Pka-C3,CREG,CG31213,CG33970,Pka-C2,Ef1alpha100E,awd
GO:0001664	molecular	G-protein coupled receptor binding	1	22	0.568877	CG40005,cta
GO:0051336	biological	regulation of hydrolase activity	5	124	0.56975	ik2,Spn42Dd,Spn42De,Spn43Aa,Spn55B,RasGAP1
GO:0007616	biological	long-term memory	3	56	0.570034	orb2,Mob2,CG1910
GO:0006626	biological	protein targeting to mitochondrion	1	26	0.570528	CG1724
GO:0072655	biological	establishment of protein localization to mitochondrion	1	26	0.570528	CG1724
GO:0043065	biological	positive regulation of apoptotic process	2	32	0.571484	Sep1,egr
GO:0006096	biological	glycolysis	1	27	0.573001	Ald
GO:0016859	molecular	cis-trans isomerase activity	1	31	0.573047	CG8336
GO:0016348	biological	imaginal disc-derived leg joint morphogenesis	1	11	0.574114	fj
GO:0036022	biological	limb joint morphogenesis	1	11	0.574114	fj
GO:0009649	biological	entrainment of circadian clock	1	14	0.574859	tim
GO:0051489	biological	regulation of filopodium assembly	1	18	0.57505	dia
GO:0048869	biological	cellular developmental process	50	1285	0.575335	rg,Cda4,salr,Arpc2,ik2,dia,Lamp1,Cul-2,Drep-2,Uba1,cbx,CG30007,CG42732,san,en,Prp8,SmD3,Oda,Cct5,EndoG,CG8860,Aats-asp,cbc,cid,Rcd1,Shroom,Su(var)2-HP2,Hr51,Hsf,Pcl,fj,GstE11,edl,alpha-Spec,Cdc37,msn,Shab,dally,fry,RasGAP1,klu,Mob2,CG7394,CycA,CG4328,Tollo,CG7275,CG12301,CG7656,comm,CG16838,CG13073,fax,Pxd,lute,Brf,osa,Pxt,GluClalpha,CG31097,msi,Pka-C2,ttk,Ef1alpha100E
GO:0050769	biological	positive regulation of neurogenesis	1	16	0.575344	klu
GO:0008565	molecular	protein transporter activity	2	64	0.575845	CG1724,CG8860
GO:0043281	biological	regulation of cysteine-type endopeptidase activity involved in apoptotic process	1	21	0.576798	ik2
GO:2000116	biological	regulation of cysteine-type endopeptidase activity	1	21	0.576798	ik2
GO:0006405	biological	RNA export from nucleus	1	28	0.577016	Hel25E
GO:0005436	molecular	sodium:phosphate symporter activity	1	21	0.577231	Picot
GO:0022613	biological	ribonucleoprotein complex biogenesis	1	35	0.57741	Tif-IA
GO:0046961	molecular	proton-transporting ATPase activity, rotational mechanism	1	24	0.577481	Vha100-5
GO:0090305	biological	nucleic acid phosphodiester bond hydrolysis	1	32	0.577648	CstF-50
GO:0044772	biological	mitotic cell cycle phase transition	1	19	0.578086	CycA
GO:0031406	molecular	carboxylic acid binding	1	37	0.578335	san
GO:0043067	biological	regulation of programmed cell death	7	151	0.578868	Sep1,ik2,Uba1,egr,L,klu,Naam
GO:0035097	cellular	histone methyltransferase complex	1	24	0.579098	jing
GO:0004721	molecular	phosphoprotein phosphatase activity	4	88	0.580312	PpY-55A,CG10089,CG6036,Ptp99A
GO:0044262	biological	cellular carbohydrate metabolic process	2	48	0.580502	ttv,Pgm
GO:0046834	biological	lipid phosphorylation	1	24	0.581558	CG10426
GO:0000070	biological	mitotic sister chromatid segregation	1	23	0.581679	CycA
GO:0070201	biological	regulation of establishment of protein localization	2	52	0.581707	tim,bic
GO:0008594	biological	photoreceptor cell morphogenesis	1	14	0.581892	msn
GO:0044774	biological	mitotic DNA integrity checkpoint	2	70	0.58195	Rcd1,Ald
GO:0007617	biological	mating behavior	3	34	0.581976	dnc,tim,Fad2
GO:0004016	molecular	adenylate cyclase activity	1	14	0.58215	Ac3
GO:0010160	biological	formation of organ boundary	2	21	0.582558	unc-5,dally
GO:0008582	biological	regulation of synaptic growth at neuromuscular junction	3	56	0.584372	Cul-2,stj,Snx16
GO:0048641	biological	regulation of skeletal muscle tissue development	3	56	0.584372	Cul-2,stj,Snx16
GO:0048742	biological	regulation of skeletal muscle fiber development	3	56	0.584372	Cul-2,stj,Snx16
GO:0000166	molecular	nucleotide binding	38	1207	0.5857	CG9281,Sep1,waw,CG9663,CG3277,Hel25E,Gyc32E,sick,ik2,CG9331,CG40005,cta,CG30158,Uba1,sqa,CG42732,Cct5,CG8520,Aats-asp,tra2,fus,Pkc53E,msn,CG6638,orb2,Klp67A,CG3335,CG10738,CG6498,sff,Pka-C3,CG16838,CREG,CG31213,CG11913,msi,CG6142,CG33970,CG34362,Pka-C2,CG1340,Ef1alpha100E,awd
GO:1901265	molecular	nucleoside phosphate binding	38	1207	0.5857	CG9281,Sep1,waw,CG9663,CG3277,Hel25E,Gyc32E,sick,ik2,CG9331,CG40005,cta,CG30158,Uba1,sqa,CG42732,Cct5,CG8520,Aats-asp,tra2,fus,Pkc53E,msn,CG6638,orb2,Klp67A,CG3335,CG10738,CG6498,sff,Pka-C3,CG16838,CREG,CG31213,CG11913,msi,CG6142,CG33970,CG34362,Pka-C2,CG1340,Ef1alpha100E,awd
GO:0006818	biological	hydrogen transport	2	59	0.58697	Vha100-5,CG17300
GO:0015992	biological	proton transport	2	59	0.58697	Vha100-5,CG17300
GO:0010038	biological	response to metal ion	1	22	0.587215	Cyp6g1
GO:0043523	biological	regulation of neuron apoptotic process	1	17	0.58722	Naam
GO:0048512	biological	circadian behavior	4	64	0.587348	dnc,disco,tim,Ac3
GO:0035146	biological	tube fusion	2	21	0.588126	caps,ttk
GO:0035147	biological	branch fusion, open tracheal system	2	21	0.588126	caps,ttk
GO:0017022	molecular	myosin binding	1	24	0.588301	igl
GO:0006725	biological	cellular aromatic compound metabolic process	30	1156	0.588417	dnc,Sep1,Hel25E,hgo,Gyc32E,Pde1c,Nf-YB,dia,CG8665,Ac3,lt,CG40005,cta,CG30158,cn,egr,Prp8,SmD3,EndoG,SmF,CG8525,Aats-asp,RpI1,tra2,Su(var)2-HP2,CG8079,Dek,Psi,Aprt,Shc,TfIIEalpha,CG17300,CG10738,mrn,CG12301,MED10,Pde6,CG3590,Brf,msi,CstF-50,awd
GO:0016081	biological	synaptic vesicle docking involved in exocytosis	1	23	0.590264	Syx13
GO:0006807	biological	nitrogen compound metabolic process	36	1436	0.590747	dnc,Sep1,slgA,Cda4,Hel25E,hgo,Gyc32E,Pde1c,Nf-YB,CG8665,Ac3,CG40005,cta,Cht3,CG30158,cn,Prp8,SmD3,EndoG,SmF,CG8525,Aats-asp,ttv,RpI1,tra2,Su(var)2-HP2,CG8079,Dek,Psi,GstE11,Aprt,CG6638,CG13309,PGRP-LC,PGRP-LF,aay,TfIIEalpha,CG4300,CG17300,CG10738,mrn,CG12301,MED10,l(3)72Dp,l(3)72Dr,Pde6,CG3590,Mur89F,Brf,msi,CG31077,CstF-50,awd,nero
GO:0051302	biological	regulation of cell division	1	13	0.59077	klu
GO:0005773	cellular	vacuole	1	32	0.5909	Atg8b
GO:0009112	biological	nucleobase metabolic process	1	22	0.591149	Aprt
GO:0007286	biological	spermatid development	2	42	0.591828	cbx,EndoG
GO:0051147	biological	regulation of muscle cell differentiation	3	57	0.592152	Cul-2,stj,Snx16
GO:0051153	biological	regulation of striated muscle cell differentiation	3	57	0.592152	Cul-2,stj,Snx16
GO:0048135	biological	female germ-line cyst formation	1	14	0.592359	alpha-Spec
GO:0034708	cellular	methyltransferase complex	1	25	0.593159	jing
GO:0072594	biological	establishment of protein localization to organelle	2	59	0.59325	CG1724,Pex7
GO:0065007	biological	biological regulation	102	2941	0.593955	dnc,Vsx2,Vsx1,Pis,disco,RSG7,shakB,Sep1,bbx,tim,Hel25E,Lam,GluRIIB,Gyc32E,salr,spz4,Pde1c,spir,Arpc2,ik2,Hr38,dia,cad,Pomp,vari,Nhe2,Mio,crc,dimm,Ac3,Cul-2,Tif-IA,CG40005,cta,jing,Spn42Dd,Spn42De,CG30158,Spn43Aa,Dgk,Drep-2,Myd88,Uba1,sqa,trpl,egr,KCNQ,luna,ix,en,tou,wash,bic,stj,Dh44-R1,ttv,tra2,Su(var)2-HP2,row,Fs,Hr51,unc-5,CG43729,fus,Psi,Pkc53E,CG15611,Spn53F,Gbp,CG11395,mthl4,mthl3,CG10764,S…
GO:0016417	molecular	S-acyltransferase activity	1	27	0.594147	app
GO:0000792	cellular	heterochromatin	1	24	0.594224	Su(var)2-HP2
GO:0019098	biological	reproductive behavior	7	125	0.594833	dnc,tim,Pde1c,orb2,Fad2,Acp70A,CG9997
GO:0001964	biological	startle response	1	13	0.595368	ttk
GO:0048854	biological	brain morphogenesis	1	13	0.595368	ttk
GO:0010627	biological	regulation of intracellular protein kinase cascade	4	97	0.596143	L,msn,PGRP-LF,CG10960
GO:0043068	biological	positive regulation of programmed cell death	3	50	0.596312	Sep1,egr,klu
GO:0035288	biological	anterior head segmentation	1	7	0.596879	en
GO:0030865	biological	cortical cytoskeleton organization	1	26	0.597106	Arpc2
GO:0051494	biological	negative regulation of cytoskeleton organization	1	25	0.598385	alpha-Spec
GO:0004386	molecular	helicase activity	3	112	0.598999	Hel25E,CG3335,mrn
GO:0008584	biological	male gonad development	1	9	0.599418	salr
GO:0048037	molecular	cofactor binding	5	174	0.600854	CG9331,CG6638,CREG,CG11913,CG6142
GO:0050801	biological	ion homeostasis	3	70	0.601061	Nhe2,Shab,MCO3
[truncated: 6,611 more rows]
